# Supplementary material for: Chlorido[N′-(2-oxidobenzil­idene)acetohydrazide-κ2 O,N′,O′]copper(II) dihydrate
Source: Acta Crystallogr Sect E Struct Rep Online. 2009 Jan 8;65(Pt 2):m160–1. doi: 10.1107/S1600536809000105 (PMC2968131; doi:10.1107/S1600536809000105)
Supplement: Supplementary file 2 [file e-65-0m160-Isup2.hkl]

#
# h,k,l, Fc-squared, Fo-squared, sigma(Fo-squared) and status flag
#
data_I
_shelx_title ' CrystalBuilderInfo Triclinic P-1****'
_shelx_refln_list_code          4
_shelx_F_calc_maximum       99.56
_exptl_crystal_F_000       318.00
_reflns_d_resolution_high  0.7104
 
loop_
 _symmetry_equiv_pos_as_xyz
 'x, y, z'
 '-x, -y, -z'
 
_cell_length_a     6.7620
_cell_length_b     8.9870
_cell_length_c    10.3120
_cell_angle_alpha  76.940
_cell_angle_beta   84.645
_cell_angle_gamma  81.903
 
_shelx_F_squared_multiplier     1.000
 
loop_
 _refln_index_h
 _refln_index_k
 _refln_index_l
 _refln_F_squared_calc
 _refln_F_squared_meas
 _refln_F_squared_sigma
 _refln_observed_status
   1   0   0      587.44      521.98     42.11 o
   2   0   0     7544.74     7096.57    223.10 o
   3   0   0     2074.04     2025.89     67.73 o
   4   0   0       47.36       47.08      3.10 o
   5   0   0      122.58      111.60      5.41 o
   6   0   0       45.20       45.48      2.68 o
   7   0   0      320.70      377.16     16.73 o
   8   0   0       25.22       32.18      8.20 o
   9   0   0       80.38       73.58     11.62 o
  -9   1   0       24.81       29.67      8.36 o
  -8   1   0      322.30      303.00     19.19 o
  -7   1   0       71.64       72.55      5.73 o
  -6   1   0      240.80      244.46     12.70 o
  -5   1   0      493.22      499.38     20.18 o
  -4   1   0       57.14       54.37      2.22 o
  -3   1   0        4.91        3.15      1.13 o
  -2   1   0      301.34      346.52     11.78 o
  -1   1   0     2998.50     2884.98     74.23 o
   1   1   0     1461.13     1432.38     49.75 o
   3   1   0       38.60       34.81      2.67 o
   4   1   0     1147.44     1208.39     47.08 o
   5   1   0      492.61      499.09     16.89 o
   6   1   0        2.29        3.73      1.59 o
   7   1   0       47.53       47.25      3.08 o
   8   1   0       12.40       15.67      5.48 o
   9   1   0      107.55      139.20     15.99 o
  -9   2   0       14.68       -1.13      7.04 o
  -8   2   0       57.68       60.14      6.67 o
  -7   2   0       80.33       76.88      5.31 o
  -6   2   0      600.84      602.42     36.19 o
  -5   2   0      109.64      100.46      8.15 o
  -4   2   0      227.56      218.82      9.35 o
  -3   2   0     1228.17     1228.34     43.25 o
  -2   2   0        3.79        0.68      0.68 o
  -1   2   0       13.49       24.17      1.35 o
   0   2   0        0.05        1.22      0.91 o
   1   2   0     3526.19     3636.16     81.47 o
   2   2   0     5639.64     5784.33    196.86 o
   3   2   0     2279.47     2272.75     74.62 o
   4   2   0     9776.27    10351.52    416.45 o
   5   2   0       25.70       19.60      1.55 o
   6   2   0      475.92      495.97     14.42 o
   7   2   0       80.50       72.56      4.87 o
   8   2   0       16.37       23.05      6.07 o
   9   2   0       11.24       14.72      8.79 o
  -8   3   0       22.12       27.69      6.57 o
  -7   3   0      165.30      162.07     13.02 o
  -6   3   0       86.31      105.03      8.94 o
  -5   3   0      575.66      592.11     28.56 o
  -4   3   0     1412.29     1392.79     67.39 o
  -3   3   0       39.92       39.95      3.24 o
  -2   3   0      408.79      336.98      6.76 o
  -1   3   0      509.12      475.07      9.44 o
   0   3   0      651.77      570.19     13.41 o
   1   3   0      962.92     1086.68     23.30 o
   2   3   0      414.10      401.34      8.69 o
   3   3   0     1007.64      983.52     25.48 o
   4   3   0      410.22      465.03     18.82 o
   5   3   0      992.45      990.13     36.93 o
   6   3   0     1406.55     1443.79     49.19 o
   7   3   0       14.25       20.11      5.93 o
   8   3   0       44.46       51.95      4.78 o
   9   3   0       13.03        4.96      5.89 o
  -8   4   0        9.40       12.53      6.19 o
  -7   4   0       60.00       57.07      4.10 o
  -6   4   0        7.84        8.18      3.19 o
  -5   4   0      248.72      270.05     16.33 o
  -4   4   0       17.56       21.49      2.08 o
  -3   4   0      600.74      606.17     16.51 o
  -2   4   0     1465.53     1355.79     31.91 o
  -1   4   0       15.80       10.18      1.13 o
   0   4   0       81.42       46.91      1.71 o
   1   4   0      825.53      828.70     14.10 o
   2   4   0      321.33      318.11      9.26 o
   3   4   0      108.10      135.99      3.56 o
   4   4   0      134.22      123.14     16.08 o
   5   4   0      576.01      553.24     16.32 o
   6   4   0       69.12       74.10      4.66 o
   7   4   0      558.34      561.74     25.68 o
   8   4   0      251.51      255.30     10.85 o
   9   4   0       26.89       14.95      6.97 o
  -8   5   0      139.56      153.46     13.20 o
  -7   5   0       76.74       65.54      6.09 o
  -6   5   0        0.59        4.96      2.94 o
  -5   5   0      375.90      385.65     15.38 o
  -4   5   0        2.17        2.04      2.02 o
  -3   5   0      839.22      851.37     24.89 o
  -2   5   0       15.54       17.03      2.45 o
  -1   5   0     1485.84     1485.38     29.16 o
   0   5   0     1089.33      973.48     19.66 o
   1   5   0      486.39      477.65     13.45 o
   2   5   0      258.50      231.06      4.99 o
   3   5   0        0.75        0.78      1.14 o
   4   5   0      381.63      403.52     12.10 o
   5   5   0      247.15      247.40      8.39 o
   6   5   0      156.06      163.31      7.13 o
   7   5   0       77.53       78.66      4.67 o
   8   5   0        0.48        4.54      2.86 o
   9   5   0      135.03      111.28     14.29 o
  -7   6   0       46.08       44.72      5.08 o
  -6   6   0      306.59      328.81     15.29 o
  -5   6   0      146.79      143.84      7.59 o
  -4   6   0       19.11       16.26      2.92 o
  -3   6   0      284.64      303.49      9.08 o
  -2   6   0       23.92       20.25      1.21 o
  -1   6   0      424.40      434.89     11.79 o
   0   6   0       99.78      114.77      5.00 o
   1   6   0      618.91      570.49     18.13 o
   2   6   0      601.89      575.56     16.94 o
   3   6   0      143.96      147.64      6.86 o
   4   6   0      257.09      257.00      7.89 o
   5   6   0        0.27        0.65      3.05 o
   6   6   0      197.50      198.96      8.03 o
   7   6   0       62.78       53.86      4.32 o
   8   6   0       68.63       64.60      5.80 o
  -7   7   0      113.64      105.96     14.24 o
  -6   7   0      285.27      283.05     21.26 o
  -5   7   0       77.20       68.50      5.73 o
  -4   7   0      710.99      710.25     27.27 o
  -3   7   0      358.91      374.51     21.58 o
  -2   7   0      263.40      266.29      8.33 o
  -1   7   0      276.80      280.86     14.64 o
   0   7   0      195.14      187.92      6.55 o
   1   7   0      473.31      478.01     14.94 o
   2   7   0      343.44      352.63     15.33 o
   3   7   0      697.38      712.76     16.96 o
   4   7   0      138.15      132.38      4.85 o
   5   7   0      281.69      300.41     11.41 o
   6   7   0      118.48      120.82      6.68 o
   7   7   0       55.08       46.40      3.92 o
   8   7   0       70.55       65.31      7.29 o
  -6   8   0        6.48        7.68      5.00 o
  -5   8   0      298.59      283.57     27.88 o
  -4   8   0      200.47      214.84     17.64 o
  -3   8   0      277.75      292.66     20.36 o
  -2   8   0      615.73      633.86     29.44 o
  -1   8   0      129.56      136.89      7.72 o
   0   8   0      252.31      253.86     13.89 o
   1   8   0        4.23        5.80      2.13 o
   2   8   0      113.53      106.66      4.71 o
   3   8   0       71.64       72.81      3.62 o
   4   8   0      182.60      181.56      8.37 o
   5   8   0      222.32      218.90      9.18 o
   6   8   0       47.76       43.55     12.73 o
   7   8   0      104.76       84.06      6.28 o
  -5   9   0        2.98        3.60      5.89 o
  -4   9   0        1.15        0.91      4.28 o
  -3   9   0      436.18      441.95     32.90 o
  -2   9   0      185.87      187.97     10.74 o
  -1   9   0      418.57      430.29     21.75 o
   0   9   0      649.07      700.09     34.62 o
   1   9   0       17.75       20.34      7.44 o
   2   9   0      355.45      371.72     15.05 o
   3   9   0       15.00       11.67      1.95 o
   4   9   0      175.80      173.99     10.10 o
   5   9   0       24.95       26.80      3.83 o
   6   9   0      175.86      175.81     15.82 o
   7   9   0      113.46      106.60     20.98 o
  -4  10   0        9.84        5.23      6.61 o
  -3  10   0        1.26       -4.08      4.30 o
  -2  10   0       55.47       54.44      5.05 o
  -1  10   0      457.57      494.56     26.37 o
   0  10   0        9.85        3.59      3.03 o
   1  10   0      489.10      498.33     19.82 o
   2  10   0      175.32      177.56      8.67 o
   3  10   0       15.47        8.02      3.25 o
   4  10   0      100.05      106.35      8.50 o
   5  10   0       63.34       64.98     17.63 o
   6  10   0       57.25       50.50      6.75 o
  -3  11   0        1.90        7.75      5.53 o
  -2  11   0        3.34        7.46      5.76 o
  -1  11   0        0.89        1.91      5.66 o
   0  11   0       72.94       74.51      5.30 o
   1  11   0      336.10      330.47     22.99 o
   2  11   0        0.79       11.57      8.81 o
   3  11   0      364.83      381.55     22.85 o
   4  11   0       74.01       84.32     19.91 o
   5  11   0       46.34       34.88      8.01 o
  -1  12   0        3.06       -1.98      5.82 o
   0  12   0       13.00       13.59      7.88 o
   1  12   0        1.01        1.61      4.98 o
   2  12   0      131.70      130.12     19.57 o
   3  12   0      127.28      119.02     22.67 o
  -2 -12   1       22.14       32.52     14.92 o
  -1 -12   1       83.96       91.31     50.05 o
   0 -12   1       15.23        7.02      5.41 o
  -4 -11   1       51.22       55.43     32.56 o
  -3 -11   1        2.57        8.08      5.21 o
  -2 -11   1      610.79      626.03     79.15 o
  -1 -11   1       44.84       46.06      4.89 o
   0 -11   1       96.02       91.31      8.92 o
   1 -11   1      191.91      207.51     13.01 o
   2 -11   1        0.59        4.96      6.06 o
  -6 -10   1        9.10        5.65      4.55 o
  -5 -10   1       52.67       62.68     18.57 o
  -4 -10   1        4.41       17.31      5.18 o
  -3 -10   1       53.73       49.19      5.58 o
  -2 -10   1       45.79       38.62      4.36 o
  -1 -10   1       58.46       58.91      5.14 o
   0 -10   1      901.49      967.48     40.36 o
   1 -10   1       13.16        9.65      3.16 o
   2 -10   1      112.36      119.52     10.09 o
   3 -10   1      185.46      164.61     24.33 o
   4 -10   1        0.30        3.78      6.01 o
  -7  -9   1       23.02       19.09      6.46 o
  -6  -9   1       57.90       54.39      6.20 o
  -5  -9   1      371.67      369.42     18.75 o
  -4  -9   1       10.19       12.46      3.64 o
  -3  -9   1      128.53      115.73      7.86 o
  -2  -9   1       16.26       22.02      8.54 o
  -1  -9   1      112.78      127.55      6.78 o
   0  -9   1      138.38      143.99      8.74 o
   1  -9   1      149.97      156.37      7.66 o
   2  -9   1     1341.80     1430.36     61.96 o
   3  -9   1        5.43        3.25      4.29 o
   4  -9   1      235.08      238.61     15.90 o
   5  -9   1      164.53      154.14     25.01 o
  -7  -8   1       54.21       50.11      6.70 o
  -6  -8   1      253.21      253.83     14.19 o
  -5  -8   1       15.24        4.85      1.94 o
  -4  -8   1      430.93      441.86     17.30 o
  -3  -8   1      813.57      828.32     34.13 o
  -2  -8   1       78.47       64.82      3.37 o
  -1  -8   1      108.95      118.43     10.76 o
   0  -8   1       27.04       26.85      2.19 o
   1  -8   1      106.11      122.67      7.50 o
   2  -8   1       30.80       34.21      3.22 o
   3  -8   1      249.42      275.01     13.06 o
   4  -8   1      818.07      904.01     67.87 o
   5  -8   1        0.16        4.14      3.62 o
   6  -8   1      146.43      113.08     59.90 o
  -8  -7   1        2.42        2.73      3.75 o
  -7  -7   1        2.39       -1.11      2.62 o
  -6  -7   1        1.17        2.71      2.13 o
  -5  -7   1      174.63      174.60     14.65 o
  -4  -7   1      537.55      537.16     24.86 o
  -3  -7   1       20.98       17.06      1.27 o
  -2  -7   1      853.71      839.67     29.12 o
  -1  -7   1     1393.79     1368.55     47.98 o
   0  -7   1      187.23      184.76      6.93 o
   1  -7   1       28.49       24.61      3.00 o
   2  -7   1       17.28       20.34      4.20 o
   3  -7   1       74.59       74.94      3.88 o
   4  -7   1       33.60       33.92      2.99 o
   5  -7   1      291.43      309.99     16.96 o
   6  -7   1      520.02      532.46     38.97 o
  -8  -6   1        5.32        6.40      3.42 o
  -7  -6   1       24.59       24.63      3.39 o
  -6  -6   1        0.31        1.42      1.81 o
  -5  -6   1       85.39       92.44      6.26 o
  -4  -6   1        1.13        2.57      2.47 o
  -3  -6   1      885.50      890.21     26.87 o
  -2  -6   1     1560.17     1577.61     43.05 o
  -1  -6   1       85.58       83.27      8.58 o
   0  -6   1     2110.70     2148.74     60.00 o
   1  -6   1      671.35      672.37     22.09 o
   2  -6   1      687.69      711.99     20.05 o
   3  -6   1      140.01      131.82      4.37 o
   4  -6   1      118.02      110.65      6.66 o
   5  -6   1        3.73        4.30      2.06 o
   6  -6   1        3.49        3.07      4.08 o
   7  -6   1      174.85      163.33     13.15 o
  -8  -5   1      240.71      249.19     20.27 o
  -7  -5   1       13.69       19.67      3.29 o
  -6  -5   1        0.63        4.14      4.04 o
  -5  -5   1       16.77       14.86      2.26 o
  -4  -5   1       13.75       11.95      2.38 o
  -3  -5   1       61.93       56.55      3.22 o
  -2  -5   1      103.46      107.06      4.62 o
  -1  -5   1     1030.26      971.60     27.51 o
   0  -5   1     1717.90     1699.17     58.00 o
   1  -5   1      133.77      121.90      2.88 o
   2  -5   1     1732.12     1768.16     41.35 o
   3  -5   1      241.75      245.54      6.64 o
   4  -5   1      379.38      399.97     16.26 o
   5  -5   1      237.73      230.10     10.51 o
   6  -5   1       57.45       56.03      4.11 o
   7  -5   1        2.00        7.18      2.84 o
   8  -5   1        5.84        3.76      8.13 o
  -9  -4   1       50.74       33.56     12.73 o
  -8  -4   1      602.62      583.35     34.17 o
  -7  -4   1       17.57       19.70      3.35 o
  -6  -4   1      761.15      781.77     52.18 o
  -5  -4   1      179.96      173.78      8.72 o
  -4  -4   1       27.26       23.32      2.47 o
  -3  -4   1      208.91      207.26      6.64 o
  -2  -4   1       34.53       39.53      1.23 o
  -1  -4   1      579.46      572.95     12.46 o
   0  -4   1      230.97      251.18      9.06 o
   1  -4   1     2589.94     2585.93     65.23 o
   2  -4   1     1502.07     1519.88     34.51 o
   3  -4   1      843.95      849.09     20.35 o
   4  -4   1     1195.21     1234.68     61.35 o
   5  -4   1       48.75       49.59      3.17 o
   6  -4   1      212.76      230.98     10.19 o
   7  -4   1      415.58      414.10     19.59 o
   8  -4   1       56.24       58.91      7.38 o
  -9  -3   1       61.29       52.18      9.13 o
  -8  -3   1      391.99      396.36     21.58 o
  -7  -3   1      398.11      383.30     15.33 o
  -6  -3   1     1279.00     1336.09     71.51 o
  -5  -3   1      320.29      321.23     14.02 o
  -4  -3   1     1390.89     1404.05     64.29 o
  -3  -3   1       88.47       75.39      3.92 o
  -2  -3   1        5.49        4.33      1.45 o
  -1  -3   1       18.99       35.93      1.90 o
   0  -3   1        8.42       14.60      0.49 o
   1  -3   1      121.07       92.15      2.59 o
   2  -3   1      377.99      381.18      9.09 o
   3  -3   1     1019.55     1000.75     32.16 o
   4  -3   1      687.94      693.05     22.82 o
   5  -3   1      412.13      409.05     21.92 o
   6  -3   1      479.53      520.08     21.29 o
   7  -3   1       85.58       87.24      5.94 o
   8  -3   1       62.45       64.21      6.59 o
  -9  -2   1       98.13      103.17     11.01 o
  -8  -2   1       44.94       29.19      6.34 o
  -7  -2   1      125.67      124.35      6.70 o
  -6  -2   1     1201.36     1260.68     43.24 o
  -5  -2   1     1112.95     1116.06     46.24 o
  -4  -2   1     3269.95     3474.48    127.72 o
  -3  -2   1      623.79      594.84     16.34 o
  -2  -2   1     3127.44     2961.38    114.01 o
  -1  -2   1     1374.26     1442.17     48.94 o
   0  -2   1      395.38      358.16      7.21 o
   1  -2   1      144.96      129.76      2.71 o
   2  -2   1       30.85       21.14      0.82 o
   3  -2   1      754.89      761.30     29.64 o
   4  -2   1      571.34      573.23     34.58 o
   5  -2   1     1015.75     1079.17     52.40 o
   6  -2   1      147.88      156.72      8.11 o
   7  -2   1      425.30      438.04     21.23 o
   8  -2   1      136.08      136.06      9.16 o
   9  -2   1      165.75      150.41     16.24 o
  -9  -1   1        4.78       -1.13      6.14 o
  -8  -1   1      155.54      163.61     13.09 o
  -7  -1   1      276.48      290.44     14.14 o
  -6  -1   1       26.17       28.37      4.48 o
  -5  -1   1      492.50      493.36     22.06 o
  -4  -1   1     1539.03     1803.42     70.29 o
  -3  -1   1     4174.87     4148.30    126.00 o
  -2  -1   1     2092.20     2258.23     83.41 o
  -1  -1   1     2375.35     2263.10     52.13 o
   0  -1   1      635.60      631.60     12.80 o
   1  -1   1      418.09      457.54      9.33 o
   2  -1   1       90.27       72.28      2.72 o
   3  -1   1        2.11        1.46      1.10 o
   4  -1   1       21.98       19.97      2.56 o
   5  -1   1      113.92      114.85      5.10 o
   6  -1   1      209.99      218.56      9.59 o
   7  -1   1      233.95      263.71     12.89 o
   8  -1   1       56.69       57.74      8.39 o
   9  -1   1      132.34      120.02     14.83 o
  -9   0   1       57.71       51.95     10.19 o
  -8   0   1      220.28      269.55     16.30 o
  -7   0   1        1.80        2.49      2.47 o
  -6   0   1      275.91      302.61     15.17 o
  -5   0   1      417.23      412.71     18.95 o
  -4   0   1      219.96      254.92     11.05 o
  -3   0   1      808.02      787.66     27.04 o
  -2   0   1     4592.47     4565.46    145.86 o
  -1   0   1     6938.72     5855.41    190.67 o
   1   0   1     1729.95     1724.12     36.67 o
   2   0   1     1401.68     1387.87     34.75 o
   3   0   1      269.26      281.49      7.11 o
   4   0   1      676.29      676.54     16.36 o
   5   0   1       16.01       20.96      1.85 o
   6   0   1      170.05      185.07      9.67 o
   7   0   1       65.97       73.60     11.64 o
   8   0   1      136.78      113.84     11.23 o
   9   0   1       85.87       76.45     12.36 o
  -9   1   1       70.47       80.71     15.15 o
  -8   1   1        1.06       -2.26      4.76 o
  -7   1   1      327.98      322.83     22.71 o
  -6   1   1      853.22      884.22     37.59 o
  -5   1   1      175.55      207.84     12.14 o
  -4   1   1     1507.47     1475.99     71.70 o
  -3   1   1      212.27      204.38      7.31 o
  -1   1   1      810.69      760.16     25.99 o
   0   1   1       12.87       17.52      1.01 o
   1   1   1     5325.82     5046.05     99.01 o
   2   1   1      592.00      573.54     13.95 o
   3   1   1     2533.05     2433.82     61.93 o
   4   1   1       93.17       82.33      2.48 o
   5   1   1        6.84        8.08      1.15 o
   6   1   1      158.34      167.55      6.46 o
   7   1   1        8.22        6.24      1.33 o
   8   1   1       35.32       47.28      9.31 o
   9   1   1        1.54       -2.04      6.59 o
  -9   2   1        9.28        2.94      7.02 o
  -8   2   1       23.45       22.51      4.09 o
  -7   2   1      138.02      154.51     12.73 o
  -6   2   1      148.41      136.71     12.32 o
  -5   2   1      899.89      901.29     33.42 o
  -4   2   1     1046.63     1066.36     36.37 o
  -3   2   1      932.91      982.57     28.31 o
  -2   2   1     1580.74     1482.29     46.56 o
  -1   2   1        1.76        5.10      0.48 o
   0   2   1      408.25      423.44      9.17 o
   1   2   1      696.94      667.84     12.51 o
   2   2   1      591.20      586.94     11.16 o
   3   2   1     1924.36     1755.05     45.85 o
   4   2   1      199.04      195.05      5.74 o
   5   2   1     1157.91     1140.80     35.34 o
   6   2   1      145.03      136.75      6.32 o
   7   2   1       30.62       34.81      3.19 o
   8   2   1      131.32      112.23     12.75 o
   9   2   1        9.68        6.09      6.09 o
  -8   3   1       17.94       30.84      9.35 o
  -7   3   1       14.12       18.39      5.41 o
  -6   3   1       73.99       82.07      7.36 o
  -5   3   1      416.09      450.22     21.72 o
  -4   3   1      383.82      429.38     14.33 o
  -3   3   1     2964.16     3010.34     84.22 o
  -2   3   1     2771.28     2906.14     64.21 o
  -1   3   1     4740.73     4886.35     99.97 o
   0   3   1     4065.51     4015.75     74.17 o
   1   3   1      627.08      629.29     11.75 o
   2   3   1      627.28      615.78     12.43 o
   3   3   1        8.48        9.44      0.81 o
   4   3   1     2126.32     2150.72     49.25 o
   5   3   1      345.03      319.08     11.82 o
   6   3   1      379.85      392.20     14.90 o
   7   3   1      373.68      386.83     15.99 o
   8   3   1        4.74        6.54      6.77 o
   9   3   1       23.18       32.36     10.78 o
  -8   4   1      157.41      171.79     15.38 o
  -7   4   1       32.53       41.28      8.90 o
  -6   4   1       78.84       83.43      8.51 o
  -5   4   1       31.11       34.81      4.08 o
  -4   4   1      399.04      426.28     18.64 o
  -3   4   1      214.94      210.44      9.17 o
  -2   4   1     1540.52     1623.40     30.26 o
  -1   4   1     3286.71     3349.03     60.98 o
   0   4   1     1418.77     1402.68     34.78 o
   1   4   1     3076.45     3124.59     64.75 o
   2   4   1     1128.15     1138.42     21.82 o
   3   4   1      190.23      188.92      4.36 o
   4   4   1      146.14      143.72      6.41 o
   5   4   1        0.11        0.95      1.14 o
   6   4   1      709.42      730.59     22.40 o
   7   4   1       69.23       70.74      4.67 o
   8   4   1       82.51       72.81      5.64 o
   9   4   1      124.44      110.96     20.92 o
  -8   5   1       92.82       78.04     11.71 o
  -7   5   1       54.76       47.92      4.80 o
  -6   5   1      301.94      303.13     13.63 o
  -5   5   1       69.17       61.23      3.76 o
  -4   5   1      124.30      120.68      5.62 o
  -3   5   1       26.22       24.96      2.11 o
  -2   5   1      582.79      617.07     14.18 o
  -1   5   1      460.44      455.48      9.87 o
   0   5   1     1146.91     1177.18     21.32 o
   1   5   1     4918.07     5158.00     84.57 o
   2   5   1      709.53      716.42     20.54 o
   3   5   1     2488.91     2580.17     57.56 o
   4   5   1      498.51      491.70     13.19 o
   5   5   1      267.71      259.25      8.42 o
   6   5   1      102.61      111.46      5.33 o
   7   5   1       32.33       31.88      7.47 o
   8   5   1      284.03      294.82     21.20 o
   9   5   1        0.81        1.13      5.91 o
  -7   6   1      261.19      243.98     16.92 o
  -6   6   1      124.45      126.02      8.11 o
  -5   6   1      439.55      456.62     18.66 o
  -4   6   1      383.70      383.89     17.10 o
  -3   6   1        1.66        2.22      1.35 o
  -2   6   1      147.66      148.18      4.81 o
  -1   6   1      307.73      314.76      8.48 o
   0   6   1      613.66      569.46     19.68 o
   1   6   1       36.61       43.41      1.52 o
   2   6   1      752.07      772.78     16.86 o
   3   6   1     1755.92     1876.49     50.08 o
   4   6   1       74.75       70.69      2.94 o
   5   6   1      589.24      618.95     21.38 o
   6   6   1       60.89       61.35      5.42 o
   7   6   1       39.30       43.17      3.61 o
   8   6   1       13.67       15.90      5.05 o
  -7   7   1       36.30       43.84      8.38 o
  -6   7   1      101.52       89.59      7.11 o
  -5   7   1      441.29      430.63     23.10 o
  -4   7   1      145.23      144.21      7.22 o
  -3   7   1      812.67      793.95     35.02 o
  -2   7   1      414.03      418.75     12.03 o
  -1   7   1        3.16        4.18      0.79 o
   0   7   1      189.76      171.57      7.10 o
   1   7   1       78.12       83.63      3.66 o
   2   7   1      474.55      458.88     12.31 o
   3   7   1      101.91      112.36      5.87 o
   4   7   1      398.50      406.80     10.25 o
   5   7   1      985.81     1028.58     43.13 o
   6   7   1        0.21        2.10      1.95 o
   7   7   1      245.74      261.11     10.95 o
   8   7   1        5.14        0.23      4.35 o
  -6   8   1       37.67       32.88      9.15 o
  -5   8   1       64.68       38.81      6.93 o
  -4   8   1      442.54      424.42     27.90 o
  -3   8   1      928.68      906.26     41.00 o
  -2   8   1       12.45       10.52      2.26 o
  -1   8   1     1553.89     1462.58     79.10 o
   0   8   1      157.40      159.52     10.79 o
   1   8   1       53.37       56.40      3.48 o
   2   8   1       63.55       54.46      3.52 o
   3   8   1      156.60      153.78      9.26 o
   4   8   1      187.81      185.36      6.38 o
   5   8   1        0.05        1.53      7.56 o
   6   8   1      143.51      147.85      7.85 o
   7   8   1      191.51      193.74     11.98 o
   8   8   1        8.87        4.51      8.56 o
  -5   9   1        0.01        7.02      9.49 o
  -4   9   1       54.98       48.55      8.61 o
  -3   9   1       23.60       22.62      7.02 o
  -2   9   1      623.70      602.43     35.21 o
  -1   9   1      848.43      865.87     38.50 o
   0   9   1        0.27       -3.22      3.22 o
   1   9   1     1067.87     1056.49     55.50 o
   2   9   1      141.32      138.43      6.68 o
   3   9   1       18.78       19.48      2.16 o
   4   9   1       79.97       81.94      6.55 o
   5   9   1       37.06       39.96      4.55 o
   6   9   1      116.32       92.80     10.09 o
   7   9   1        0.05        7.67      6.08 o
  -4  10   1       48.91       36.41      8.18 o
  -3  10   1        6.28        2.26      8.38 o
  -2  10   1      147.43      137.85      9.36 o
  -1  10   1        2.94        2.00      4.20 o
   0  10   1      950.39      955.37     45.94 o
   1  10   1      595.89      599.81     31.06 o
   2  10   1       92.42       99.55      9.60 o
   3  10   1      615.51      663.96     35.36 o
   4  10   1       17.78       15.03      3.68 o
   5  10   1       30.00       34.97      5.30 o
   6  10   1       14.83        0.57      8.50 o
  -3  11   1        1.28       15.90     11.16 o
  -2  11   1       17.94       26.34      8.18 o
  -1  11   1       33.07       26.61      4.43 o
   0  11   1       54.19       47.96      6.79 o
   1  11   1       12.10       12.08      4.83 o
   2  11   1      543.95      541.95     32.93 o
   3  11   1      200.51      187.40     11.64 o
   4  11   1       60.53       59.69      6.88 o
   5  11   1      180.18      180.55     15.30 o
  -1  12   1        2.66        6.09      8.61 o
   0  12   1       14.83        9.61      7.36 o
   1  12   1       75.03       63.86      7.45 o
   2  12   1       37.02       45.65     10.58 o
   3  12   1       54.33       55.26     11.87 o
  -4 -11   2       37.67       32.25      7.35 o
  -3 -11   2      130.19      138.94     19.66 o
  -2 -11   2       71.91       77.96      6.81 o
  -1 -11   2      102.23      110.20     12.24 o
   0 -11   2      358.05      383.89     27.72 o
   1 -11   2       24.34       22.62      5.43 o
   2 -11   2      111.38      104.86     11.20 o
  -5 -10   2       14.56       16.52      6.07 o
  -4 -10   2        1.24        7.59      8.02 o
  -3 -10   2        8.61       15.60      4.79 o
  -2 -10   2        7.93        5.95      2.89 o
  -1 -10   2      267.80      279.18     17.26 o
   0 -10   2       26.00       23.32      5.66 o
   1 -10   2      238.35      226.91     14.52 o
   2 -10   2      291.45      265.08     20.35 o
   3 -10   2        0.45        3.01      9.69 o
   4 -10   2       73.02       60.21      7.51 o
  -6  -9   2      214.24      190.93     14.39 o
  -5  -9   2       51.93       56.39     10.28 o
  -4  -9   2      175.52      169.00     10.33 o
  -3  -9   2        0.42        4.25      3.20 o
  -2  -9   2        5.70        1.20      2.12 o
  -1  -9   2        2.70        2.78      2.22 o
   0  -9   2        4.60        4.35      4.96 o
   1  -9   2      257.07      284.33     13.40 o
   2  -9   2       26.44       20.79      3.82 o
   3  -9   2      253.80      238.44     14.22 o
   4  -9   2      244.67      247.41     18.97 o
   5  -9   2        1.99        9.18      7.01 o
  -7  -8   2       76.37       70.76      7.51 o
  -6  -8   2        5.34       -4.28      4.28 o
  -5  -8   2      228.52      223.05     12.19 o
  -4  -8   2      633.45      623.15     24.83 o
  -3  -8   2      452.95      449.85     17.27 o
  -2  -8   2      514.17      518.47     16.95 o
  -1  -8   2       36.60       35.46      2.72 o
   0  -8   2       20.25       21.07      3.32 o
   1  -8   2        4.49        3.99      2.24 o
   2  -8   2       81.39       73.02      7.73 o
   3  -8   2      251.24      260.26     14.92 o
   4  -8   2        4.96        8.08      7.31 o
   5  -8   2      282.62      280.20     21.53 o
   6  -8   2       56.45       50.66      9.85 o
  -7  -7   2       34.77       28.24      4.43 o
  -6  -7   2       14.49       12.91      2.76 o
  -5  -7   2      150.81      142.71      7.73 o
  -4  -7   2       43.58       45.85      3.18 o
  -3  -7   2      879.13      912.90     31.47 o
  -2  -7   2      577.19      588.34     14.30 o
  -1  -7   2     1667.95     1676.68     63.61 o
   0  -7   2      344.89      352.40     10.18 o
   1  -7   2      158.43      160.20      5.91 o
   2  -7   2        6.35        7.00      1.35 o
   3  -7   2        4.71        5.39      1.28 o
   4  -7   2      105.40      109.99      6.67 o
   5  -7   2      158.04      160.93     10.37 o
   6  -7   2        6.75        2.70      5.26 o
  -8  -6   2       86.84       82.12      6.94 o
  -7  -6   2       47.38       49.03      5.06 o
  -6  -6   2       92.44       78.36      5.49 o
  -5  -6   2       84.65       92.38      6.18 o
  -4  -6   2       28.93       27.42      3.48 o
  -3  -6   2      460.95      470.67     17.39 o
  -2  -6   2      155.63      143.31      5.89 o
  -1  -6   2     2956.04     2949.24    129.53 o
   0  -6   2      695.93      688.22     26.00 o
   1  -6   2     3925.65     3960.09     91.20 o
   2  -6   2      465.21      474.55     12.49 o
   3  -6   2      335.42      345.45      8.89 o
   4  -6   2      102.05       99.73      5.12 o
   5  -6   2        0.10        2.22      2.07 o
   6  -6   2      241.92      236.92     14.47 o
   7  -6   2       62.88       61.80      8.45 o
  -8  -5   2       15.28       15.12      3.63 o
  -7  -5   2      195.88      193.41      8.23 o
  -6  -5   2      276.90      295.59     13.15 o
  -5  -5   2       35.87       33.74      3.20 o
  -4  -5   2      364.99      355.45     13.17 o
  -3  -5   2        0.72        0.77      0.67 o
  -2  -5   2      317.05      328.45      8.24 o
  -1  -5   2      268.17      254.34      6.39 o
   0  -5   2     1203.59     1135.75     21.52 o
   1  -5   2     3936.15     3939.94     77.58 o
   2  -5   2       35.77       40.57      1.61 o
   3  -5   2     3363.63     3473.92     69.40 o
   4  -5   2      125.62      125.89     10.18 o
   5  -5   2      172.15      163.63      8.12 o
   6  -5   2       51.02       55.05      3.68 o
   7  -5   2        2.05       -1.21      3.96 o
  -8  -4   2       20.28       21.76      5.19 o
  -7  -4   2      117.51      122.67     10.33 o
  -6  -4   2       11.89       15.42      4.48 o
  -5  -4   2      398.16      378.59     24.00 o
  -4  -4   2      472.72      487.35     25.91 o
  -3  -4   2      288.61      288.15     10.16 o
  -2  -4   2      567.86      546.88     11.45 o
  -1  -4   2        0.46        0.12      0.57 o
   0  -4   2      383.79      359.26      6.71 o
   1  -4   2      425.68      407.53      8.59 o
   2  -4   2     1410.14     1371.49     29.03 o
   3  -4   2     4532.89     4593.74     82.82 o
   4  -4   2       10.08       11.12      3.48 o
   5  -4   2     2372.85     2499.42     71.90 o
   6  -4   2       83.56       80.07      9.42 o
   7  -4   2      132.01      128.62      8.93 o
   8  -4   2       65.34       66.90      6.96 o
  -9  -3   2       73.71       76.45     13.16 o
  -8  -3   2       28.23       19.04      3.80 o
  -7  -3   2       45.42       61.01      6.59 o
  -6  -3   2      318.29      307.89     18.48 o
  -5  -3   2      463.72      447.66     28.01 o
  -4  -3   2        1.40        1.43      0.46 o
  -3  -3   2     1927.62     1982.50     60.06 o
  -2  -3   2      610.61      605.15     13.81 o
  -1  -3   2      101.24      117.25      2.64 o
   0  -3   2      859.10      832.93     21.23 o
   1  -3   2      753.78      756.84     14.27 o
   2  -3   2      401.83      393.98      8.28 o
   3  -3   2        2.55        4.05      1.01 o
   4  -3   2     1250.23     1248.57     28.72 o
   5  -3   2     1671.49     1727.96     49.97 o
   6  -3   2      110.95      109.49      5.65 o
   7  -3   2      708.50      748.98     32.14 o
   8  -3   2       12.40        6.31      4.19 o
  -9  -2   2        6.53       12.73      8.15 o
  -8  -2   2       16.49       10.87      5.84 o
  -7  -2   2       44.20       45.45      6.70 o
  -6  -2   2        4.60       12.50      3.19 o
  -5  -2   2        1.45        1.13      2.51 o
  -4  -2   2     1339.99     1352.17     42.28 o
  -3  -2   2      273.97      233.03      7.79 o
  -2  -2   2        6.91       10.91      1.51 o
  -1  -2   2     2107.78     1984.99     47.15 o
   0  -2   2     1015.38      995.10     22.30 o
   1  -2   2     1009.79     1161.34     22.77 o
   2  -2   2      611.99      578.20     12.84 o
   3  -2   2      248.50      229.56      5.78 o
   4  -2   2      182.78      185.77      5.90 o
   5  -2   2        0.06        0.32      0.93 o
   6  -2   2      597.79      622.54     27.06 o
   7  -2   2      767.19      820.00     30.60 o
   8  -2   2       96.42       86.61     14.80 o
   9  -2   2      247.87      186.71     21.38 o
  -9  -1   2      158.41      137.78     18.03 o
  -8  -1   2       72.37       85.37      8.33 o
  -7  -1   2        6.20        3.83      3.60 o
  -6  -1   2       52.14       52.61      5.03 o
  -5  -1   2       45.29       41.67      5.05 o
  -4  -1   2      241.78      212.19     10.08 o
  -3  -1   2        3.44        5.91      1.81 o
  -2  -1   2     6516.86     6234.77    203.02 o
  -1  -1   2     1230.15     1166.91     31.26 o
   0  -1   2      128.08      126.88      3.12 o
   1  -1   2     5159.83     5033.58     87.54 o
   2  -1   2      491.75      504.47     10.13 o
   3  -1   2       24.65       18.61      1.72 o
   4  -1   2       22.96       17.00      4.51 o
   5  -1   2      573.14      552.87     17.54 o
   6  -1   2        8.58       16.15      2.81 o
   7  -1   2       83.95       86.95      5.59 o
   8  -1   2      197.87      196.84     12.23 o
   9  -1   2      118.51       94.79     14.36 o
  -9   0   2      202.88      156.39     21.08 o
  -8   0   2        3.49        2.04      4.78 o
  -7   0   2      785.60      848.78     57.00 o
  -6   0   2       99.85       91.60      8.06 o
  -5   0   2       41.84       27.58      4.57 o
  -4   0   2      191.48      178.97     10.08 o
  -3   0   2       78.77      103.30      4.91 o
  -2   0   2      135.61      100.84      5.93 o
  -1   0   2      837.09      849.78     35.35 o
   0   0   2     5502.28     4852.61    123.03 o
   1   0   2      450.43      459.61     10.96 o
   2   0   2       30.45       39.46      0.86 o
   3   0   2     1619.65     1553.47     38.19 o
   4   0   2      474.83      492.37     13.24 o
   5   0   2       25.62       28.61      1.53 o
   6   0   2        0.64        2.08      0.83 o
   7   0   2      186.26      208.67     13.13 o
   8   0   2        1.22        5.66      6.79 o
   9   0   2       26.71       24.07      8.13 o
  -9   1   2       18.31       23.78      9.69 o
  -8   1   2       68.69       74.10     10.87 o
  -7   1   2      554.72      525.26     34.49 o
  -6   1   2        7.54        7.25      4.30 o
  -5   1   2     2557.23     2593.25    127.20 o
  -4   1   2      542.29      556.06     23.42 o
  -3   1   2      219.47      195.47      6.84 o
  -2   1   2     2787.65     2780.47     86.47 o
  -1   1   2      763.92      754.70     27.01 o
   0   1   2     1441.60     1251.80     39.15 o
   1   1   2      269.57      303.14      6.30 o
   2   1   2     6237.07     6065.40    124.43 o
   3   1   2      793.51      785.27     21.58 o
   4   1   2      220.32      211.45      5.86 o
   5   1   2     1096.67     1117.60     29.88 o
   6   1   2        8.41        7.62      1.07 o
   7   1   2      108.49      108.90      4.99 o
   8   1   2       62.72       49.19      6.97 o
   9   1   2      121.36      112.23     14.36 o
  -8   2   2       91.76       98.64     10.76 o
  -7   2   2        9.95       13.16      4.57 o
  -6   2   2      440.47      499.38     33.63 o
  -5   2   2     1044.54     1112.05     58.22 o
  -4   2   2      430.77      450.22     19.16 o
  -3   2   2     6170.42     6102.83    247.91 o
  -2   2   2       16.04       17.76      1.05 o
  -1   2   2      251.68      218.71      5.92 o
   0   2   2     1568.68     1544.42     42.43 o
   1   2   2     1624.49     1609.54     35.00 o
   2   2   2        8.79        5.66      0.45 o
   3   2   2      393.05      385.79      9.14 o
   4   2   2     1227.50     1202.55     34.02 o
   5   2   2      143.04      136.18      4.80 o
   6   2   2       72.08       73.67      3.08 o
   7   2   2      256.05      250.87     11.54 o
   8   2   2        0.88        2.49      4.33 o
   9   2   2       40.28       23.48      7.00 o
  -8   3   2       62.67       61.46     10.62 o
  -7   3   2        0.18       -2.49      4.33 o
  -6   3   2       67.23       67.51      5.68 o
  -5   3   2       14.82       14.95      2.45 o
  -4   3   2      711.56      714.29     22.53 o
  -3   3   2     1783.97     1978.10     87.33 o
  -2   3   2      681.47      683.02     18.87 o
  -1   3   2     9912.47     9731.27    240.09 o
   0   3   2      132.84      144.96      3.48 o
   1   3   2      620.28      582.42     10.74 o
   2   3   2     1608.18     1714.77     29.93 o
   3   3   2      961.63     1005.90     21.90 o
   4   3   2      121.24      109.82      3.32 o
   5   3   2      270.44      266.84      7.18 o
   6   3   2      668.70      676.14     17.48 o
   7   3   2       14.65       10.97      2.63 o
   8   3   2      127.70      125.68     12.14 o
   9   3   2       54.19       47.71     10.39 o
  -8   4   2        3.84        4.08      7.04 o
  -7   4   2      176.05      177.36     16.44 o
  -6   4   2      172.21      179.78     15.33 o
  -5   4   2       42.71       45.04      5.66 o
  -4   4   2      113.64      112.23      6.70 o
  -3   4   2       25.07       11.98      1.76 o
  -2   4   2     2232.37     2312.28     49.72 o
  -1   4   2      581.11      652.14     12.79 o
   0   4   2     3156.05     3171.23     61.89 o
   1   4   2     4549.05     4618.90     81.57 o
   2   4   2      459.78      462.92      8.56 o
   3   4   2      253.11      249.91      5.02 o
   4   4   2        8.16        9.56      1.11 o
   5   4   2      350.65      367.86     16.15 o
   6   4   2       23.38       17.63      1.90 o
   7   4   2      145.45      145.63      6.86 o
   8   4   2       90.58       92.76      7.84 o
   9   4   2        0.59       -2.49      9.51 o
  -8   5   2      143.39      112.87     15.04 o
  -7   5   2      274.09      305.24     22.60 o
  -6   5   2        0.87        2.94      3.40 o
  -5   5   2      179.91      186.28     15.20 o
  -4   5   2      155.09      148.58      8.45 o
  -3   5   2       20.75       19.70      1.61 o
  -2   5   2       10.56       15.95      3.27 o
  -1   5   2        1.01        6.67      0.79 o
   0   5   2     1919.08     1874.79     34.32 o
   1   5   2      150.41      180.25      3.97 o
   2   5   2     1976.65     1999.97     46.36 o
   3   5   2     1858.93     1830.21     36.67 o
   4   5   2      183.63      163.17      4.70 o
   5   5   2      184.96      179.36     14.22 o
   6   5   2        2.07        2.10      1.68 o
   7   5   2      165.57      168.21      8.31 o
   8   5   2       10.15       12.73      3.65 o
   9   5   2      100.60       68.25     12.68 o
  -7   6   2       63.03       56.61      6.11 o
  -6   6   2      425.01      436.90     18.25 o
  -5   6   2      587.23      573.95     24.53 o
  -4   6   2        7.91        7.50      2.06 o
  -3   6   2      389.44      391.00     15.47 o
  -2   6   2      198.50      170.01      4.69 o
  -1   6   2      239.43      227.36      8.89 o
   0   6   2       54.14       61.83      2.01 o
   1   6   2      347.17      307.17      8.69 o
   2   6   2     1530.43     1576.14     31.00 o
   3   6   2      183.45      180.08      5.69 o
   4   6   2     1383.91     1401.83     34.57 o
   5   6   2      169.48      165.02      5.76 o
   6   6   2      172.38      173.80      7.18 o
   7   6   2       16.00       18.56      5.87 o
   8   6   2       44.47       35.33      5.19 o
  -7   7   2        4.31        6.32      3.85 o
  -6   7   2      169.66      151.91     10.39 o
  -5   7   2        7.19        9.06      4.08 o
  -4   7   2      758.07      754.23     34.72 o
  -3   7   2      371.62      372.16     20.79 o
  -2   7   2       13.82       22.40      1.68 o
  -1   7   2      118.54      137.99      5.17 o
   0   7   2      134.15      113.71      3.54 o
   1   7   2       51.49       45.48      1.94 o
   2   7   2       82.85       83.07      3.41 o
   3   7   2      185.65      172.41      6.56 o
   4   7   2      582.66      586.96     17.73 o
   5   7   2      117.10      121.75      6.14 o
   6   7   2      452.42      469.33     16.91 o
   7   7   2       43.91       44.03      3.93 o
   8   7   2       55.14       53.92      7.52 o
  -6   8   2       56.17       41.49      7.95 o
  -5   8   2        9.42        7.68      5.00 o
  -4   8   2      342.25      327.18     13.07 o
  -3   8   2        0.45        4.11      1.87 o
  -2   8   2      978.56     1000.48     33.81 o
  -1   8   2      397.33      383.76     16.58 o
   0   8   2       32.11       46.98      4.10 o
   1   8   2      192.06      208.96     11.25 o
   2   8   2       34.76       26.55      3.59 o
   3   8   2      170.35      166.90     10.86 o
   4   8   2       74.68       68.73      4.05 o
   5   8   2      301.32      294.18     13.35 o
   6   8   2      177.24      167.62      9.25 o
   7   8   2      141.32      117.66     10.78 o
   8   8   2      126.80      130.12     11.32 o
  -5   9   2       29.36       26.79      6.86 o
  -4   9   2       18.20       10.17      4.98 o
  -3   9   2       94.42       81.66      5.92 o
  -2   9   2      279.18      256.19     12.46 o
  -1   9   2      166.96      174.84      8.71 o
   0   9   2      534.44      556.31     26.81 o
   1   9   2       84.75       85.70      9.07 o
   2   9   2        5.67        6.23      2.97 o
   3   9   2       31.29       26.25      4.37 o
   4   9   2       16.57        9.88      4.66 o
   5   9   2       38.72       28.78      6.22 o
   6   9   2       21.84       18.67      4.09 o
   7   9   2       91.62      100.46     14.18 o
  -4  10   2        8.37       -6.82      6.82 o
  -3  10   2       54.83       58.67      9.69 o
  -2  10   2       10.94        9.57      4.62 o
  -1  10   2      155.27      175.49      8.76 o
   0  10   2      262.46      249.88     14.28 o
   1  10   2      265.16      289.93     15.59 o
   2  10   2      325.24      357.80     20.52 o
   3  10   2       38.48       38.43      5.41 o
   4  10   2       19.99       23.15      3.94 o
   5  10   2       29.76       25.85      4.24 o
   6  10   2        1.44        1.77      5.22 o
  -3  11   2      180.36      166.72     17.48 o
  -2  11   2       17.93        9.99      6.57 o
  -1  11   2      108.50      107.57      8.25 o
   0  11   2       16.38       23.25      4.76 o
   1  11   2      254.80      276.82     16.67 o
   2  11   2       49.54       54.97     14.12 o
   3  11   2      342.86      304.20     32.02 o
   4  11   2       52.34       52.18     11.53 o
   5  11   2        0.29        2.98      5.58 o
  -1  12   2      146.77      127.45     12.66 o
   0  12   2       35.66       42.08      6.63 o
   1  12   2      115.04      112.04     11.41 o
   2  12   2       16.69       14.27      9.78 o
   3  12   2      218.59      218.37     25.34 o
   4  12   2       19.56       27.11     10.80 o
  -3 -11   3        0.41       -1.86      5.80 o
  -2 -11   3       81.88       87.74     12.85 o
  -1 -11   3       41.16       45.06      7.35 o
   0 -11   3       36.41       28.06      5.41 o
   1 -11   3      325.41      342.60     35.10 o
  -5 -10   3       22.22       33.68      6.63 o
  -4 -10   3       44.77       46.52     10.63 o
  -3 -10   3       24.75       25.72      5.66 o
  -2 -10   3        1.73       -2.19      3.62 o
  -1 -10   3        0.13        3.44      3.45 o
   0 -10   3      256.89      265.91     11.77 o
   1 -10   3       67.61       61.23      5.89 o
   2 -10   3      141.64      127.38     12.57 o
   3 -10   3      408.02      386.38     27.29 o
  -6  -9   3       79.03       63.03      9.47 o
  -5  -9   3      804.12      812.86     51.85 o
  -4  -9   3        4.14        0.80      3.53 o
  -3  -9   3       65.55       58.40      5.63 o
  -2  -9   3       98.85       99.35      5.43 o
  -1  -9   3        5.48        6.81      2.36 o
   0  -9   3        3.11        2.09      4.40 o
   1  -9   3       22.81       20.38      4.35 o
   2  -9   3      314.45      328.28     16.94 o
   3  -9   3       14.55       23.22      5.16 o
   4  -9   3      160.16      143.09     10.63 o
  -7  -8   3       13.37       15.78      8.68 o
  -6  -8   3       94.68       87.18     10.16 o
  -5  -8   3      507.40      501.39     34.38 o
  -4  -8   3      224.71      231.91     16.96 o
  -3  -8   3     1650.17     1723.72     62.73 o
  -2  -8   3       46.72       43.20      4.23 o
  -1  -8   3       63.39       69.98      4.79 o
   0  -8   3      405.58      410.68     16.70 o
   1  -8   3        6.22       -0.19      1.73 o
   2  -8   3       16.92       19.67      2.64 o
   3  -8   3       30.70       23.92      4.33 o
   4  -8   3      425.11      438.56     30.71 o
   5  -8   3        5.92       14.58      5.68 o
  -7  -7   3        1.50        3.03      3.61 o
  -6  -7   3       69.04       67.42      6.80 o
  -5  -7   3       16.86       23.09      8.31 o
  -4  -7   3      597.82      614.64     29.67 o
  -3  -7   3      844.25      872.78     32.99 o
  -2  -7   3      963.25      994.44     33.69 o
  -1  -7   3     2494.07     2579.46     84.31 o
   0  -7   3        8.40        9.82      4.06 o
   1  -7   3       78.11       79.28      4.64 o
   2  -7   3      320.57      325.33     10.94 o
   3  -7   3        2.76        4.45      1.66 o
   4  -7   3        1.46        1.08      6.76 o
   5  -7   3       77.12       67.50      7.74 o
   6  -7   3      199.91      183.02     20.77 o
  -8  -6   3        9.13        9.08      3.64 o
  -7  -6   3       87.55       81.07      7.75 o
  -6  -6   3       93.07       96.21      7.30 o
  -5  -6   3       18.88       16.05      2.69 o
  -4  -6   3       52.03       57.28      4.25 o
  -3  -6   3       28.06       27.56      1.86 o
  -2  -6   3     1135.91     1158.91     34.10 o
  -1  -6   3      947.60      980.94     31.53 o
   0  -6   3     1191.71     1197.95     30.94 o
   1  -6   3     2461.03     2498.34     64.65 o
   2  -6   3       86.80       72.80      3.30 o
   3  -6   3       81.48       77.58      3.71 o
   4  -6   3      368.67      377.12     14.70 o
   5  -6   3       12.96       13.50      3.31 o
   6  -6   3       10.04       12.23      3.71 o
   7  -6   3       79.90       73.15     15.34 o
  -8  -5   3       71.01       75.80      5.74 o
  -7  -5   3      173.74      181.55     14.02 o
  -6  -5   3        8.89       12.73      4.94 o
  -5  -5   3      498.95      492.98     23.33 o
  -4  -5   3      223.19      237.61      8.51 o
  -3  -5   3      325.01      323.73     15.53 o
  -2  -5   3      134.19      132.92      4.74 o
  -1  -5   3       13.55       11.56      1.59 o
   0  -5   3     2821.14     2815.28     67.72 o
   1  -5   3      217.12      227.36      5.45 o
   2  -5   3     1853.35     1878.98     44.68 o
   3  -5   3     1189.43     1224.27     27.07 o
   4  -5   3        2.26        2.35      1.42 o
   5  -5   3       38.77       38.75      4.27 o
   6  -5   3       60.51       49.56      3.64 o
   7  -5   3       16.25       29.21      6.22 o
  -8  -4   3       70.65       67.76     11.89 o
  -7  -4   3        0.45        1.13      4.08 o
  -6  -4   3      348.36      357.80     22.78 o
  -5  -4   3      243.45      250.14     15.24 o
  -4  -4   3       44.86       47.51      4.35 o
  -3  -4   3      913.87      926.94     39.41 o
  -2  -4   3       22.50       19.90      2.33 o
  -1  -4   3      533.73      523.90     12.18 o
   0  -4   3       49.63       60.89      1.77 o
   1  -4   3       16.15       13.08      0.82 o
   2  -4   3     2032.37     2016.51     41.06 o
   3  -4   3        8.45        7.58      1.57 o
   4  -4   3      935.44      962.38     27.50 o
   5  -4   3      510.18      515.45     18.08 o
   6  -4   3        5.05        4.68      2.59 o
   7  -4   3       41.21       50.91      5.98 o
   8  -4   3       14.89        4.44      8.50 o
  -8  -3   3       59.15       72.04     10.21 o
  -7  -3   3       38.02       43.43      5.96 o
  -6  -3   3      137.54      159.02     12.14 o
  -5  -3   3        0.93        1.90      0.88 o
  -4  -3   3      911.36      912.98     31.18 o
  -3  -3   3      860.62      861.78     24.99 o
  -2  -3   3      426.13      433.99     18.46 o
  -1  -3   3     3109.58     2991.28     62.47 o
   0  -3   3      106.11      142.57      5.05 o
   1  -3   3     1761.51     1751.47     31.67 o
   2  -3   3      220.00      241.87      4.79 o
   3  -3   3      523.93      511.54     12.43 o
   4  -3   3     1178.73     1177.80     32.22 o
   5  -3   3      202.41      203.67      7.31 o
   6  -3   3      560.89      582.73     19.03 o
   7  -3   3       50.77       50.46      5.77 o
   8  -3   3        9.84       12.98      4.95 o
  -9  -2   3      137.98      133.56     14.61 o
  -8  -2   3        6.80       13.36      7.47 o
  -7  -2   3      139.26      131.48     11.39 o
  -6  -2   3       79.43      109.38      8.18 o
  -5  -2   3      241.94      235.56      9.31 o
  -4  -2   3      124.90      110.02      4.01 o
  -3  -2   3      432.39      426.58     12.38 o
  -2  -2   3     1625.15     1622.67     37.35 o
  -1  -2   3      268.31      220.00      7.80 o
   0  -2   3     2012.51     2034.32     38.62 o
   1  -2   3     1589.79     1545.61     27.11 o
   2  -2   3      922.07     1060.99     19.96 o
   3  -2   3      574.13      560.15     11.43 o
   4  -2   3      396.52      404.55     11.12 o
   5  -2   3      268.00      288.22      7.82 o
   6  -2   3      307.34      311.54     13.77 o
   7  -2   3      136.61      151.41     10.51 o
   8  -2   3      163.14      170.63     20.61 o
  -9  -1   3       30.88       14.04      8.56 o
  -8  -1   3       50.09       54.37      7.31 o
  -7  -1   3      382.00      424.42     24.80 o
  -6  -1   3       44.96       54.15      6.43 o
  -5  -1   3      137.86      151.16     10.73 o
  -4  -1   3      119.23      105.96      8.36 o
  -3  -1   3       98.84       91.33      4.78 o
  -2  -1   3      193.33      170.73      7.98 o
  -1  -1   3      623.96      619.63     16.15 o
   0  -1   3     2565.98     2366.11     57.28 o
   1  -1   3     1406.80     1327.33     25.45 o
   2  -1   3     4290.18     4492.95     76.23 o
   3  -1   3     1626.84     1608.37     33.48 o
   4  -1   3     1040.82     1128.02     26.51 o
   5  -1   3      523.08      535.14     15.07 o
   6  -1   3      255.45      268.53      9.76 o
   7  -1   3      329.77      346.15     17.09 o
   8  -1   3       72.18       61.99      6.02 o
   9  -1   3      145.14      123.33     19.04 o
  -9   0   3       16.97       21.49      7.95 o
  -8   0   3      282.36      299.49     29.17 o
  -7   0   3       82.63       79.89      9.42 o
  -6   0   3      275.09      288.64     18.91 o
  -5   0   3     1189.03     1208.39     52.31 o
  -4   0   3        0.78       -1.61      2.06 o
  -3   0   3      341.93      333.84     17.65 o
  -2   0   3      135.68      143.86      5.85 o
  -1   0   3      309.38      272.59     11.24 o
   0   0   3       17.90       20.13      1.36 o
   1   0   3     3932.36     3835.73     92.72 o
   2   0   3     1337.14     1289.83     34.22 o
   3   0   3       75.98       70.02      2.26 o
   4   0   3     2492.81     2642.38     61.99 o
   5   0   3      176.73      178.18      6.02 o
   6   0   3      460.73      490.00     17.98 o
   7   0   3       50.81       49.10      5.92 o
   8   0   3       80.96       81.64     11.40 o
   9   0   3       88.14       83.15     12.91 o
  -8   1   3       19.76       20.79      8.11 o
  -7   1   3        0.34       -0.68      4.30 o
  -6   1   3      604.78      596.51     36.03 o
  -5   1   3       35.06       32.36      5.48 o
  -4   1   3      539.94      491.34     26.68 o
  -3   1   3     1623.10     1621.88     54.64 o
  -2   1   3       12.35       14.34      3.62 o
  -1   1   3        4.49        7.50      2.06 o
   0   1   3       33.49       44.29      9.99 o
   1   1   3        5.00        7.77      0.88 o
   2   1   3      173.19      164.50      3.40 o
   3   1   3     1578.38     1562.33     32.17 o
   4   1   3     1523.10     1531.35     38.99 o
   5   1   3       41.29       37.71      2.08 o
   6   1   3     1451.93     1498.60     47.36 o
   7   1   3       62.88       56.99      4.45 o
   8   1   3      219.45      229.17     17.32 o
   9   1   3       26.70       34.26     10.58 o
  -8   2   3       57.50       63.36      8.38 o
  -7   2   3        1.10       -2.04      4.30 o
  -6   2   3       90.08       87.32      8.15 o
  -5   2   3      122.89      129.08      8.90 o
  -4   2   3     2363.17     2308.76     85.33 o
  -3   2   3        5.64        9.51      4.20 o
  -2   2   3     3342.44     3221.35    116.47 o
  -1   2   3     1855.28     1829.49     48.85 o
   0   2   3      959.81      867.35     20.03 o
   1   2   3       77.97       62.74      3.33 o
   2   2   3      968.43      984.01     18.80 o
   3   2   3      455.12      437.54     13.86 o
   4   2   3        7.50       10.57      0.66 o
   5   2   3     1408.28     1403.66     43.66 o
   6   2   3      369.91      390.42     11.30 o
   7   2   3       15.44       15.72      2.12 o
   8   2   3      389.31      383.30     27.11 o
   9   2   3        0.04       -2.49      6.57 o
  -8   3   3        2.85        6.54      6.32 o
  -7   3   3       19.27       22.46      4.98 o
  -6   3   3       22.97       23.05      4.91 o
  -5   3   3       56.67       56.16      4.28 o
  -4   3   3       11.45       10.87      1.59 o
  -3   3   3      932.78      957.19     41.08 o
  -2   3   3     2560.91     2525.45     69.61 o
  -1   3   3      201.13      211.38      5.86 o
   0   3   3     3325.28     3116.68     69.00 o
   1   3   3      579.19      626.33     11.44 o
   2   3   3      141.58      145.94      2.89 o
   3   3   3       80.09       80.98      1.81 o
   4   3   3      143.00      154.46      4.13 o
   5   3   3      343.14      357.81     11.25 o
   6   3   3        3.27        2.58      1.25 o
   7   3   3      590.48      610.57     29.01 o
   8   3   3      187.86      160.17     12.95 o
   9   3   3       17.20       14.95      7.45 o
  -8   4   3       63.97       78.56     11.21 o
  -7   4   3      163.09      150.41     16.98 o
  -6   4   3       14.41       11.05      4.10 o
  -5   4   3      111.07      100.14      6.93 o
  -4   4   3       68.67       74.62      4.42 o
  -3   4   3      578.58      587.86     16.73 o
  -2   4   3       68.35       74.28      3.31 o
  -1   4   3     3614.75     3670.22     90.67 o
   0   4   3     3769.57     3833.62     80.90 o
   1   4   3      847.48      893.48     16.63 o
   2   4   3     4638.89     4636.55     88.26 o
   3   4   3       76.40       84.08      2.62 o
   4   4   3      560.93      571.79     16.85 o
   5   4   3       72.11       76.75      3.95 o
   6   4   3      261.50      267.16      8.86 o
   7   4   3      223.61      247.76     11.37 o
   8   4   3       17.38       19.32      4.10 o
   9   4   3      232.79      220.16     26.79 o
  -7   5   3       79.42       80.44     12.14 o
  -6   5   3      208.81      250.14     18.09 o
  -5   5   3      178.37      185.47     13.52 o
  -4   5   3      206.89      206.96     12.55 o
  -3   5   3       89.64       77.24      4.51 o
  -2   5   3        4.94        2.87      0.95 o
  -1   5   3      801.92      771.02     17.02 o
   0   5   3      128.40      129.00      2.77 o
   1   5   3     3266.51     3351.21     62.80 o
   2   5   3      815.38      799.60     15.33 o
   3   5   3      608.88      615.70     12.11 o
   4   5   3     1290.38     1295.55     34.35 o
   5   5   3        5.84        5.62      1.53 o
   6   5   3      108.67      115.74      6.39 o
   7   5   3       52.92       50.02      4.69 o
   8   5   3       61.78       55.48      6.05 o
   9   5   3      109.40       77.49     12.73 o
  -7   6   3       73.86       69.50     10.53 o
  -6   6   3       22.59       25.86      5.66 o
  -5   6   3      184.11      188.77     12.82 o
  -4   6   3      293.12      334.29     26.97 o
  -3   6   3      364.02      356.10     22.71 o
  -2   6   3      288.87      303.08     10.03 o
  -1   6   3      320.17      308.54     14.22 o
   0   6   3       17.02       16.80      1.25 o
   1   6   3     1105.32     1065.28     23.34 o
   2   6   3      138.44      135.41      4.91 o
   3   6   3     2401.10     2461.00     52.19 o
   4   6   3      239.20      233.84      6.08 o
   5   6   3      488.13      495.88     15.29 o
   6   6   3      537.75      540.41     19.25 o
   7   6   3       15.95       17.89      5.87 o
   8   6   3       65.04       63.14      6.93 o
  -7   7   3       29.04       29.51      5.73 o
  -6   7   3       17.67       16.03      4.69 o
  -5   7   3      301.27      304.20     14.70 o
  -4   7   3        1.19        3.37      2.72 o
  -3   7   3      604.34      562.47     25.70 o
  -2   7   3      427.59      488.56     16.18 o
  -1   7   3       90.08       87.42      3.38 o
   0   7   3      386.46      413.51     12.22 o
   1   7   3       56.12       56.74      2.87 o
   2   7   3      133.94      149.14      4.89 o
   3   7   3      145.58      146.55      4.25 o
   4   7   3      316.23      314.30      8.85 o
   5   7   3      518.71      553.65     15.71 o
   6   7   3        0.16        1.06      2.00 o
   7   7   3      119.68      126.36     10.15 o
   8   7   3       63.33       53.49      6.39 o
  -6   8   3       16.19        9.51      6.32 o
  -5   8   3       37.80       36.96      4.94 o
  -4   8   3      143.65      124.01      7.38 o
  -3   8   3      300.01      284.07     14.20 o
  -2   8   3       34.66       24.86      2.08 o
  -1   8   3      466.74      464.36     16.27 o
   0   8   3      398.37      452.05     15.20 o
   1   8   3      116.72      119.02      4.66 o
   2   8   3      254.13      264.47     11.74 o
   3   8   3       74.09       73.79     13.26 o
   4   8   3       94.48      101.63      4.59 o
   5   8   3       31.10       25.41      2.74 o
   6   8   3      184.55      178.58     10.44 o
   7   8   3      143.70      150.05     11.44 o
   8   8   3       14.49        6.32      4.53 o
  -5   9   3      100.64       97.74     10.42 o
  -4   9   3        1.98       -2.94      5.21 o
  -3   9   3      123.47      116.74     13.66 o
  -2   9   3      466.54      414.23     32.33 o
  -1   9   3      416.69      410.59     22.48 o
   0   9   3      134.67      114.86      6.82 o
   1   9   3      583.34      592.53     31.58 o
   2   9   3      208.64      217.60     12.68 o
   3   9   3        0.54        0.55      1.59 o
   4   9   3       85.24       83.62      8.03 o
   5   9   3        0.84        0.95      2.14 o
   6   9   3       45.88       44.69      6.53 o
   7   9   3       18.95       18.39      9.28 o
  -4  10   3      174.07      167.49     18.30 o
  -3  10   3      101.07      104.40     14.15 o
  -2  10   3        1.94       -3.06      3.06 o
  -1  10   3       72.81       83.82      7.40 o
   0  10   3      496.69      474.03     25.08 o
   1  10   3      175.34      170.09     10.53 o
   2  10   3       92.22       89.00      6.40 o
   3  10   3      236.97      246.34     22.67 o
   4  10   3      126.58      141.69     12.18 o
   5  10   3        0.77        0.78      9.51 o
   6  10   3       32.29       45.52      8.05 o
  -3  11   3        9.22       15.20      7.97 o
  -2  11   3      269.53      290.70     25.66 o
  -1  11   3      129.61      133.01     10.01 o
   0  11   3       17.48       17.22      5.10 o
   1  11   3       65.11       55.47      5.96 o
   2  11   3      513.75      528.19     35.03 o
   3  11   3      115.01      105.64     11.44 o
   4  11   3      102.11       96.56     13.02 o
   5  11   3      150.28      165.15     19.72 o
  -1  12   3        1.14       -1.90      4.58 o
   0  12   3      137.08      116.41      9.79 o
   1  12   3       74.40       80.06      8.35 o
   2  12   3        8.52       -3.97      4.53 o
   3  12   3       14.42        6.77      7.45 o
   4  12   3      227.43      217.94     24.89 o
  -1 -11   4       90.63       75.42     13.21 o
   0 -11   4      285.46      247.89     29.04 o
  -4 -10   4        1.75       16.60     10.44 o
  -3 -10   4       23.64       25.13      6.29 o
  -2 -10   4       18.70       19.47      5.72 o
  -1 -10   4       92.56       94.84     18.64 o
   0 -10   4       46.06       41.28      4.66 o
   1 -10   4      145.92      122.67     11.32 o
   2 -10   4      293.14      302.61     38.23 o
  -5  -9   4        7.26        4.76      6.57 o
  -4  -9   4       45.60       31.84      8.65 o
  -3  -9   4      138.79      123.01     11.01 o
  -2  -9   4        1.04        1.34      2.48 o
  -1  -9   4       88.52       93.05      8.05 o
   0  -9   4        0.29        8.01      3.10 o
   1  -9   4      207.39      203.91     13.34 o
   2  -9   4        2.72        6.09      6.32 o
   3  -9   4      269.40      269.55     27.17 o
   4  -9   4      169.72      161.69     20.68 o
  -6  -8   4       45.68       35.15      6.95 o
  -5  -8   4       11.10       14.49      7.90 o
  -4  -8   4       86.21       75.91      8.92 o
  -3  -8   4        8.87        3.94      1.98 o
  -2  -8   4       53.73       47.17      4.67 o
  -1  -8   4      136.11      126.36      7.64 o
   0  -8   4        0.93        1.96      4.52 o
   1  -8   4       73.68       70.77      6.77 o
   2  -8   4        0.72        0.91      3.40 o
   3  -8   4      130.70      154.13     14.56 o
   4  -8   4        1.87        5.28      3.91 o
   5  -8   4      147.63      134.97     16.08 o
  -7  -7   4       27.82       20.79      7.00 o
  -6  -7   4      109.74       99.09      8.24 o
  -5  -7   4       11.29        8.37      2.98 o
  -4  -7   4       67.86       70.44      7.01 o
  -3  -7   4       11.57       12.14      2.26 o
  -2  -7   4      175.58      176.48      8.92 o
  -1  -7   4       56.58       52.24      4.79 o
   0  -7   4      291.47      298.98     12.36 o
   1  -7   4      173.39      167.23     10.51 o
   2  -7   4       63.84       67.01      7.88 o
   3  -7   4      116.02      116.40      5.91 o
   4  -7   4       66.76       60.59      8.66 o
   5  -7   4       93.79       96.33      9.04 o
   6  -7   4       41.61       87.05     41.55 o
  -7  -6   4      133.21      118.60     10.42 o
  -6  -6   4      184.34      159.50     10.19 o
  -5  -6   4       72.93       79.56      6.11 o
  -4  -6   4       62.74       54.16     12.40 o
  -3  -6   4        5.57        5.00      4.21 o
  -2  -6   4        3.87        2.38      1.35 o
  -1  -6   4      200.15      202.71      5.86 o
   0  -6   4       39.72       42.04      2.13 o
   1  -6   4      179.36      177.77      5.68 o
   2  -6   4      317.39      331.29     10.56 o
   3  -6   4       86.82       83.02      3.90 o
   4  -6   4       43.32       45.69      3.53 o
   5  -6   4       60.54       52.54      4.60 o
   6  -6   4       52.10       54.82      8.31 o
   7  -6   4       17.31        7.25      7.70 o
  -8  -5   4       60.99       53.89      7.10 o
  -7  -5   4       17.49       13.16      5.68 o
  -6  -5   4      647.42      673.84     58.61 o
  -5  -5   4      344.51      350.44     24.80 o
  -4  -5   4      554.19      565.85     24.35 o
  -3  -5   4      249.80      240.46      9.63 o
  -2  -5   4      124.14      121.48      7.14 o
  -1  -5   4      160.32      156.09      4.77 o
   0  -5   4       11.64       14.15      1.12 o
   1  -5   4      632.05      626.11     23.88 o
   2  -5   4      130.21      133.63      5.00 o
   3  -5   4      296.79      296.69     10.21 o
   4  -5   4      653.99      646.93     25.50 o
   5  -5   4       22.28       14.84      2.62 o
   6  -5   4      122.59      134.61      9.87 o
   7  -5   4       20.97       13.75      5.03 o
  -8  -4   4        1.37        9.06      6.34 o
  -7  -4   4      104.30       95.38     10.87 o
  -6  -4   4      236.59      225.10     13.99 o
  -5  -4   4      273.48      293.78     18.05 o
  -4  -4   4     2489.35     2729.42     91.74 o
  -3  -4   4      267.23      273.21      9.32 o
  -2  -4   4     2394.26     2463.33     51.68 o
  -1  -4   4      181.76      188.69      5.40 o
   0  -4   4        3.16        3.83      1.11 o
   1  -4   4      230.01      234.38      6.68 o
   2  -4   4      315.65      304.15      8.06 o
   3  -4   4      643.74      651.25     18.99 o
   4  -4   4        9.60       11.28      1.61 o
   5  -4   4      218.24      217.91      7.39 o
   6  -4   4      315.08      327.60     17.64 o
   7  -4   4        2.70        5.18      3.83 o
   8  -4   4       43.22       37.04      7.92 o
  -8  -3   4        1.01        7.68      9.76 o
  -7  -3   4       28.93       23.78      5.43 o
  -6  -3   4       16.99       13.16      4.57 o
  -5  -3   4      233.88      243.05     16.89 o
  -4  -3   4      442.91      460.43     20.70 o
  -3  -3   4      797.38      849.37     25.46 o
  -2  -3   4     5373.43     5594.57    140.70 o
  -1  -3   4      313.24      294.01      8.01 o
   0  -3   4     3201.57     3251.19     57.64 o
   1  -3   4      434.76      441.52      9.24 o
   2  -3   4        5.82        2.99      1.11 o
   3  -3   4      389.09      388.51     10.12 o
   4  -3   4      183.09      183.01      5.58 o
   5  -3   4      666.92      697.99     20.34 o
   6  -3   4       17.83       17.07      6.48 o
   7  -3   4      199.52      211.14     13.01 o
   8  -3   4      187.70      207.42     17.28 o
  -8  -2   4      115.79      100.46     10.87 o
  -7  -2   4       74.54       64.59      8.22 o
  -6  -2   4        0.51        2.74      3.19 o
  -5  -2   4      211.93      204.09     10.15 o
  -4  -2   4      156.91      141.69      6.52 o
  -3  -2   4     1194.01     1255.73     41.61 o
  -2  -2   4      874.04      945.90     26.24 o
  -1  -2   4     4306.91     4298.54     98.55 o
   0  -2   4     8898.00     9183.64    199.84 o
   1  -2   4      122.11      146.13      3.21 o
   2  -2   4     2888.51     2944.12     67.45 o
   3  -2   4       29.30       38.19      2.85 o
   4  -2   4      103.36      100.63      2.94 o
   5  -2   4       38.53       34.06      1.85 o
   6  -2   4      229.00      224.80      9.15 o
   7  -2   4      191.04      198.43     12.65 o
   8  -2   4        0.71        4.02      5.28 o
  -8  -1   4      172.25      175.77     17.96 o
  -7  -1   4        5.17        4.51      4.08 o
  -6  -1   4      374.50      383.30     25.34 o
  -5  -1   4       22.06       21.90      4.08 o
  -4  -1   4        1.32       -0.68      2.04 o
  -3  -1   4      181.53      180.48      6.79 o
  -2  -1   4      657.24      651.59     19.02 o
  -1  -1   4      661.45      633.16     17.63 o
   0  -1   4      994.45     1036.13     32.86 o
   1  -1   4     4386.19     4454.76     99.24 o
   2  -1   4     5318.17     5618.03    101.20 o
   3  -1   4       86.07       85.10      2.73 o
   4  -1   4      975.64     1039.82     22.02 o
   5  -1   4       61.99       72.05      4.04 o
   6  -1   4       57.93       53.05      3.26 o
   7  -1   4       25.54       26.26      4.06 o
   8  -1   4       94.54       97.06      7.95 o
   9  -1   4       88.41       82.61     13.13 o
  -8   0   4       10.32        3.37      6.75 o
  -7   0   4      250.46      246.34     18.89 o
  -6   0   4      535.99      563.17     32.86 o
  -5   0   4       31.26       34.81      5.68 o
  -4   0   4     1274.78     1250.60     58.54 o
  -3   0   4      152.55      141.33      7.88 o
  -2   0   4       24.55       18.23      1.86 o
  -1   0   4     1328.06     1242.20     42.29 o
   0   0   4     2448.81     2266.72     61.29 o
   1   0   4     1706.20     1611.83     52.44 o
   2   0   4       75.70       91.25      2.01 o
   3   0   4     5142.67     5220.60    100.73 o
   4   0   4     1282.08     1330.61     30.73 o
   5   0   4      435.87      430.63     13.75 o
   6   0   4      181.95      179.12      7.31 o
   7   0   4        3.24        2.74      1.98 o
   8   0   4       34.81       36.32      7.63 o
   9   0   4        3.00        5.87      8.18 o
  -8   1   4       11.32       15.90      7.93 o
  -7   1   4      151.88      169.05     16.83 o
  -6   1   4        1.12        2.74      4.33 o
  -5   1   4     1246.37     1227.30     64.31 o
  -4   1   4      646.42      611.29     27.54 o
  -3   1   4      400.18      402.98     19.00 o
  -2   1   4     1376.06     1311.16     48.85 o
  -1   1   4       97.53      107.55      4.40 o
   0   1   4      110.55      133.83      4.38 o
   1   1   4      371.58      383.20      9.56 o
   2   1   4     1403.34     1380.07     42.05 o
   3   1   4      377.57      370.50      7.90 o
   4   1   4       20.79       22.13      1.19 o
   5   1   4     1605.88     1597.74     43.05 o
   6   1   4      202.89      196.96      6.12 o
   7   1   4      110.59      118.05      7.86 o
   8   1   4       31.09       31.00      5.87 o
   9   1   4        0.34       -0.45      6.61 o
  -8   2   4        9.32        2.26      6.34 o
  -7   2   4      106.31      103.78     11.35 o
  -6   2   4       26.46       26.02      5.23 o
  -5   2   4      292.47      289.68     18.43 o
  -4   2   4        0.79       -1.13      2.06 o
  -3   2   4     2899.51     2879.70    114.68 o
  -2   2   4     1378.13     1325.28     53.36 o
  -1   2   4      231.47      183.36      5.49 o
   0   2   4     3094.92     2831.88     76.94 o
   1   2   4     1197.82     1272.69     26.41 o
   2   2   4       99.18       81.14      1.89 o
   3   2   4      559.90      583.62     11.79 o
   4   2   4     1328.77     1321.56     45.57 o
   5   2   4      325.99      318.61     18.23 o
   6   2   4      230.63      247.94      9.03 o
   7   2   4      713.93      730.20     23.72 o
   8   2   4        0.27       -4.30      5.00 o
   9   2   4       82.72       74.35     13.50 o
  -8   3   4      180.03      187.12     32.52 o
  -7   3   4       85.30       88.18     10.46 o
  -6   3   4      105.28      118.05      8.49 o
  -5   3   4      233.91      244.46     11.78 o
  -4   3   4      390.11      420.71     17.91 o
  -3   3   4      415.16      412.71     15.90 o
  -2   3   4      280.30      284.71      8.75 o
  -1   3   4     5667.83     5557.11    141.65 o
   0   3   4       95.47      100.94      2.67 o
   1   3   4      267.84      234.40      6.35 o
   2   3   4      816.43      830.79     14.71 o
   3   3   4      395.61      455.30     11.57 o
   4   3   4        9.92        9.99      0.99 o
   5   3   4       29.20       36.19      5.98 o
   6   3   4      336.56      369.58     13.28 o
   7   3   4       36.68       37.94      4.11 o
   8   3   4      116.15      113.18     14.72 o
   9   3   4      139.11      122.67     16.01 o
  -8   4   4       20.75       11.37      7.70 o
  -7   4   4       43.22       51.52      9.71 o
  -6   4   4      363.06      412.10     21.99 o
  -5   4   4      148.79      148.58      9.53 o
  -4   4   4      123.31      129.42      7.54 o
  -3   4   4      270.68      269.05      9.87 o
  -2   4   4      559.14      558.14     30.82 o
  -1   4   4      229.72      229.51      7.04 o
   0   4   4      199.19      200.54      4.89 o
   1   4   4     4834.01     4812.77     85.61 o
   2   4   4      191.02      221.19      5.48 o
   3   4   4      109.97      110.42      2.56 o
   4   4   4      758.11      790.24     20.88 o
   5   4   4      171.23      181.49      5.30 o
   6   4   4       90.56       95.05      4.65 o
   7   4   4        0.43        2.98      2.39 o
   8   4   4      189.81      197.56     17.35 o
   9   4   4        7.54       -1.79      9.47 o
  -7   5   4      153.46      157.88     16.64 o
  -6   5   4       53.89       43.64      6.57 o
  -5   5   4      217.72      241.65     14.49 o
  -4   5   4      962.19     1000.57     54.26 o
  -3   5   4       22.91       18.39      2.33 o
  -2   5   4      534.02      555.49     32.61 o
  -1   5   4        2.14        3.95      0.95 o
   0   5   4     1849.73     1921.38     41.44 o
   1   5   4        3.05        4.40      0.81 o
   2   5   4     1338.70     1366.57     26.44 o
   3   5   4     2178.00     2232.68     54.16 o
   4   5   4       45.71       42.68      2.35 o
   5   5   4       57.50       58.29      2.35 o
   6   5   4       93.75       91.05      4.56 o
   7   5   4       37.12       30.20      3.85 o
   8   5   4        7.96        8.18      3.87 o
   9   5   4        3.86        7.93     12.70 o
  -7   6   4        1.60       -2.49      5.66 o
  -6   6   4      257.07      264.14     14.18 o
  -5   6   4      228.84      233.77     14.27 o
  -4   6   4        5.44        3.83      2.47 o
  -3   6   4      357.06      360.09     18.27 o
  -2   6   4      906.42      999.08     46.06 o
  -1   6   4       12.64       13.37      1.27 o
   0   6   4      239.94      240.42      6.38 o
   1   6   4       71.97       63.31      3.45 o
   2   6   4     1115.26     1140.51     27.59 o
   3   6   4        6.33        7.80      1.70 o
   4   6   4      803.84      835.21     23.95 o
   5   6   4      870.11      933.16     28.93 o
   6   6   4       31.83       35.45      3.18 o
   7   6   4       36.13       33.04      5.37 o
   8   6   4       35.38       31.16      5.71 o
  -6   7   4      176.34      151.91     10.76 o
  -5   7   4        1.03        0.23      3.44 o
  -4   7   4      424.10      430.63     17.48 o
  -3   7   4      526.47      544.76     23.19 o
  -2   7   4        5.12        7.44      2.13 o
  -1   7   4      876.70      905.58     33.33 o
   0   7   4      788.38      827.26     24.30 o
   1   7   4      531.43      553.61     15.12 o
   2   7   4      194.07      198.99      8.40 o
   3   7   4      550.08      573.15     19.01 o
   4   7   4      921.87      930.72     45.13 o
   5   7   4       84.85       82.71      4.10 o
   6   7   4      777.16      822.29     32.32 o
   7   7   4      169.87      168.66     11.73 o
   8   7   4       81.42       55.48      8.74 o
  -6   8   4      127.30      116.74     14.97 o
  -5   8   4        0.23        1.34      5.62 o
  -4   8   4      257.64      238.39     13.95 o
  -3   8   4       87.93       82.07      5.46 o
  -2   8   4      585.97      564.07     24.38 o
  -1   8   4      341.97      355.57     11.62 o
   0   8   4      122.61      120.82      4.56 o
   1   8   4      580.18      630.67     18.70 o
   2   8   4      192.40      195.31      6.76 o
   3   8   4      437.43      468.84     16.13 o
   4   8   4       20.42       17.92      3.10 o
   5   8   4      327.92      316.94     20.78 o
   6   8   4      364.22      372.18     16.32 o
   7   8   4       20.80       11.57      3.58 o
   8   8   4      356.16      328.81     19.66 o
  -5   9   4       11.99       10.17      6.82 o
  -4   9   4      190.40      145.66     14.54 o
  -3   9   4        0.25        7.68      4.76 o
  -2   9   4      245.80      229.34     20.83 o
  -1   9   4       92.75       76.83      5.85 o
   0   9   4      538.77      528.05     27.38 o
   1   9   4      368.32      374.69     20.71 o
   2   9   4      225.08      208.06     10.56 o
   3   9   4      563.20      587.60     21.76 o
   4   9   4       19.34       18.29      3.13 o
   5   9   4      467.22      494.01     20.74 o
   6   9   4        2.90       -2.74      3.90 o
   7   9   4      234.39      209.13     25.25 o
  -4  10   4       44.45       36.05      9.76 o
  -3  10   4        1.24        0.00      2.26 o
  -2  10   4      131.04      112.57     13.18 o
  -1  10   4       27.85       19.62      3.77 o
   0  10   4      112.70      108.42      6.99 o
   1  10   4      210.99      193.16     10.49 o
   2  10   4      287.87      284.19     16.13 o
   3  10   4       73.91       74.08      8.78 o
   4  10   4      175.51      197.56     17.35 o
   5  10   4      150.11      150.80     19.59 o
   6  10   4        0.74       -0.45      7.07 o
  -3  11   4       57.28       52.61     17.46 o
  -2  11   4       53.84       45.45      6.80 o
  -1  11   4        1.67        0.60      3.89 o
   0  11   4      105.54      101.98     20.46 o
   1  11   4       11.40       10.17      4.06 o
   2  11   4       69.54       69.30      7.16 o
   3  11   4       99.81       85.19     13.45 o
   4  11   4      157.92      184.24     17.98 o
   5  11   4       27.55       23.78      8.81 o
  -1  12   4       46.58       33.42      5.70 o
   0  12   4       12.91       10.49      5.22 o
   1  12   4       10.71        9.34      4.85 o
   2  12   4       22.30       11.57      5.46 o
   3  12   4       20.34       29.03      9.56 o
   4  12   4       10.17       -0.45      8.20 o
  -3 -10   5       48.54       55.48     13.90 o
  -2 -10   5       27.13       23.48      7.88 o
  -1 -10   5       14.22        2.76      4.53 o
   0 -10   5       84.59       86.00      8.03 o
   1 -10   5        6.29       10.17      9.69 o
   2 -10   5        3.28       12.73     11.37 o
  -5  -9   5      152.46      151.52     28.15 o
  -4  -9   5       72.83       67.01     14.79 o
  -3  -9   5       28.19       25.57     10.19 o
  -2  -9   5      423.53      385.66     32.46 o
  -1  -9   5       54.95       45.75      5.89 o
   0  -9   5       95.25       86.75      8.61 o
   1  -9   5        1.71        3.19      2.86 o
   2  -9   5      166.66      180.19     25.05 o
   3  -9   5        9.95       10.87      8.13 o
  -6  -8   5       43.27       40.51     15.13 o
  -5  -8   5       17.94       33.92      9.99 o
  -4  -8   5       90.34       58.67      8.06 o
  -3  -8   5      493.34      468.92     30.64 o
  -2  -8   5       69.87       67.54      5.21 o
  -1  -8   5      156.53      153.24      9.01 o
   0  -8   5      546.15      569.37     25.99 o
   1  -8   5        0.04        3.79      4.18 o
   2  -8   5      101.53       97.74      7.74 o
   3  -8   5       66.79       46.88      7.43 o
   4  -8   5      137.20      152.63     19.34 o
   5  -8   5        1.56      -10.42     10.42 o
  -6  -7   5       11.05        7.68      5.16 o
  -5  -7   5        4.27        9.06      5.89 o
  -4  -7   5       74.14       66.28      7.36 o
  -3  -7   5       12.02       11.77      7.41 o
  -2  -7   5       84.55       94.45      6.27 o
  -1  -7   5      776.43      794.74     32.66 o
   0  -7   5      111.89      115.43      7.30 o
   1  -7   5      200.79      190.27      9.74 o
   2  -7   5      675.60      690.74     37.99 o
   3  -7   5       14.75       13.59      9.10 o
   4  -7   5      114.78      111.28     12.39 o
   5  -7   5      103.92      103.78     15.94 o
  -7  -6   5       80.89       75.41      8.07 o
  -6  -6   5      217.03      246.50     14.68 o
  -5  -6   5        5.23        4.13      3.44 o
  -4  -6   5      102.86      101.17      7.88 o
  -3  -6   5       26.49       29.29      2.15 o
  -2  -6   5      255.72      266.52     10.21 o
  -1  -6   5       13.66       16.34      2.11 o
   0  -6   5      240.69      239.52      7.91 o
   1  -6   5     1135.44     1177.08     47.19 o
   2  -6   5        3.10        2.09      1.99 o
   3  -6   5      328.16      332.10     14.27 o
   4  -6   5      277.69      284.08     13.41 o
   5  -6   5       99.70      106.48      8.74 o
   6  -6   5       22.18       23.78      8.65 o
  -7  -5   5      152.93      132.88     18.05 o
  -6  -5   5      122.03      105.64     10.51 o
  -5  -5   5      254.57      247.76     20.38 o
  -4  -5   5      357.17      354.32     20.09 o
  -3  -5   5        9.31        7.79      2.72 o
  -2  -5   5       61.15       62.79      3.03 o
  -1  -5   5       38.97       35.22      2.39 o
   0  -5   5      112.83      111.27      7.63 o
   1  -5   5        2.19        3.30      1.95 o
   2  -5   5      141.70      143.48      5.44 o
   3  -5   5      901.90      947.96     30.57 o
   4  -5   5        0.50        7.25      3.40 o
   5  -5   5      262.73      256.61     12.39 o
   6  -5   5      140.62      150.17     10.78 o
   7  -5   5       98.91       87.77      9.40 o
  -8  -4   5        0.48       -2.74      5.23 o
  -7  -4   5      102.76       95.68     11.78 o
  -6  -4   5        9.74        3.37     20.56 o
  -5  -4   5      592.65      652.15     46.11 o
  -4  -4   5      148.57      152.27     17.82 o
  -3  -4   5      864.96      861.67     41.62 o
  -2  -4   5      910.69      897.20     24.12 o
  -1  -4   5        9.03        7.37      0.98 o
   0  -4   5      210.53      216.21      7.08 o
   1  -4   5        6.83        6.52      1.22 o
   2  -4   5      279.21      271.15     19.43 o
   3  -4   5        7.85        6.54      1.99 o
   4  -4   5      405.23      424.42     16.12 o
   5  -4   5      453.83      443.22     21.54 o
   6  -4   5       65.32       61.36      4.45 o
   7  -4   5      165.04      176.75     12.94 o
  -8  -3   5      101.53       93.34     12.50 o
  -7  -3   5       46.90       47.08      6.61 o
  -6  -3   5       17.32       26.34     10.03 o
  -5  -3   5       91.75       87.62      7.88 o
  -4  -3   5       65.99       51.57      3.96 o
  -3  -3   5     1114.51     1083.51     46.11 o
  -2  -3   5       27.76       23.44      1.71 o
  -1  -3   5     1160.69     1133.09     27.31 o
   0  -3   5      584.76      549.82     10.45 o
   1  -3   5       36.98       40.40      1.70 o
   2  -3   5       21.39       22.10      3.28 o
   3  -3   5        5.60        7.50      2.06 o
   4  -3   5       96.99      107.18      4.66 o
   5  -3   5        7.68        8.18      2.76 o
   6  -3   5      265.63      279.02     13.56 o
   7  -3   5      175.44      166.45     11.24 o
   8  -3   5       49.05       43.96     11.44 o
  -8  -2   5       67.98       70.77     11.89 o
  -7  -2   5        5.13        6.77      5.64 o
  -6  -2   5      277.24      296.36     17.10 o
  -5  -2   5      127.64      124.69      9.42 o
  -4  -2   5       92.60       99.91     10.94 o
  -3  -2   5      178.54      171.84      7.10 o
  -2  -2   5      483.06      450.84     13.64 o
  -1  -2   5     2705.97     2707.83     65.71 o
   0  -2   5      548.81      546.29     12.33 o
   1  -2   5     1979.87     1925.42     36.45 o
   2  -2   5      597.24      573.72     12.11 o
   3  -2   5      354.08      352.70     12.43 o
   4  -2   5       61.97       63.61      3.35 o
   5  -2   5       55.77       61.94      4.03 o
   6  -2   5      146.48      158.65      8.72 o
   7  -2   5       45.63       43.15      4.55 o
   8  -2   5      284.75      278.35     19.85 o
  -8  -1   5        1.76       -1.13      5.68 o
  -7  -1   5      304.51      309.99     20.13 o
  -6  -1   5      133.94      124.35      8.72 o
  -5  -1   5        5.74        3.39      1.87 o
  -4  -1   5      661.60      698.51     30.20 o
  -3  -1   5        0.31        2.31      1.75 o
  -2  -1   5      447.12      449.88     17.53 o
  -1  -1   5       65.10       55.65      2.34 o
   0  -1   5     2361.38     2244.82     52.68 o
   1  -1   5     1214.45     1201.57     27.17 o
   2  -1   5     2010.34     2071.73     37.28 o
   3  -1   5      849.19      835.67     22.62 o
   4  -1   5       98.90       93.62      3.78 o
   5  -1   5      147.52      135.67      4.91 o
   6  -1   5        4.09        5.23      3.65 o
   7  -1   5       27.69       21.33      4.03 o
   8  -1   5       55.29       59.18      6.66 o
  -8   0   5       26.56       20.79      7.27 o
  -7   0   5       80.85       84.81      8.88 o
  -6   0   5       43.66       47.08      5.98 o
  -5   0   5      365.98      366.97     24.21 o
  -4   0   5      221.53      214.84     11.91 o
  -3   0   5       15.42       22.19      2.97 o
  -2   0   5     1243.00     1204.73     40.65 o
  -1   0   5       12.86       11.79      1.25 o
   0   0   5     1064.02     1012.33     26.96 o
   1   0   5      106.25       95.06      4.46 o
   2   0   5     3234.13     3246.53     62.98 o
   3   0   5      922.79      927.29     18.97 o
   4   0   5     1610.43     1658.20     42.89 o
   5   0   5      745.21      754.23     19.02 o
   6   0   5       22.28       17.26      2.99 o
   7   0   5      192.25      199.67      8.92 o
   8   0   5        1.40        1.11      3.46 o
   9   0   5       48.08       55.93     13.27 o
  -8   1   5       20.73       18.14      7.31 o
  -7   1   5       30.60       27.11      6.59 o
  -6   1   5      194.74      212.19     13.16 o
  -5   1   5      111.52      113.84      8.67 o
  -4   1   5      453.28      450.22     20.43 o
  -3   1   5      615.31      534.98     25.07 o
  -2   1   5      101.94      110.65      9.00 o
  -1   1   5      156.38      113.50      5.10 o
   0   1   5      539.63      512.82     13.43 o
   1   1   5      452.29      458.97     11.56 o
   2   1   5      798.42      781.10     17.11 o
   3   1   5     1170.82     1168.04     33.29 o
   4   1   5     1897.50     1887.20     42.16 o
   5   1   5       21.79       23.05      2.02 o
   6   1   5      691.08      708.67     28.85 o
   7   1   5      129.31      128.06      8.85 o
   8   1   5        1.05        3.54      3.42 o
   9   1   5       31.41       20.38      9.10 o
  -8   2   5      105.28       92.76     12.18 o
  -7   2   5        9.57       17.01      6.09 o
  -6   2   5       13.93       11.98      6.14 o
  -5   2   5        0.07        3.83      3.17 o
  -4   2   5      415.70      443.22     18.37 o
  -3   2   5        5.85        5.23      2.76 o
  -2   2   5      752.72      720.94     28.09 o
  -1   2   5       47.86       21.26      2.17 o
   0   2   5      416.58      407.45      9.93 o
   1   2   5       62.44       35.65      1.84 o
   2   2   5      364.55      367.06     17.04 o
   3   2   5      202.49      193.69      4.53 o
   4   2   5      426.75      439.24     10.14 o
   5   2   5      519.82      516.93     13.14 o
   6   2   5      805.40      807.64     26.89 o
   7   2   5        3.93        4.08      2.24 o
   8   2   5      220.16      214.05     13.38 o
   9   2   5       47.98       42.08      8.58 o
  -8   3   5       12.20       15.20      8.33 o
  -7   3   5      174.14      186.71     12.75 o
  -6   3   5      305.97      324.47     23.30 o
  -5   3   5       71.42       76.97      6.59 o
  -4   3   5      119.61      123.33      9.35 o
  -3   3   5       11.56       10.67      2.26 o
  -2   3   5     1609.08     1647.45     69.57 o
  -1   3   5      105.74      122.87      4.18 o
   0   3   5     2304.24     2209.62     57.30 o
   1   3   5       79.90       36.21      1.60 o
   2   3   5        2.28        5.12      1.36 o
   3   3   5      533.16      491.88      8.93 o
   4   3   5        0.10        0.03      1.03 o
   5   3   5      358.69      377.07     12.49 o
   6   3   5       35.97       43.82     12.04 o
   7   3   5      408.95      397.32     20.46 o
   8   3   5      134.08      120.05      9.14 o
   9   3   5       10.62        7.02     10.60 o
  -7   4   5      234.23      212.64     18.43 o
  -6   4   5        6.34        8.36      4.53 o
  -5   4   5      673.63      741.07     48.35 o
  -4   4   5      281.20      269.55     10.87 o
  -3   4   5      300.53      278.02     15.56 o
  -2   4   5       67.78       70.77      4.05 o
  -1   4   5      179.01      174.95      6.01 o
   0   4   5     1061.10     1044.56     24.76 o
   1   4   5      435.59      450.85     11.91 o
   2   4   5     1168.77     1231.33     27.59 o
   3   4   5        5.73        3.30      0.81 o
   4   4   5        9.27        5.54      1.49 o
   5   4   5      232.39      224.25      8.22 o
   6   4   5        0.10        0.38      3.61 o
   7   4   5      101.84      110.21     13.15 o
   8   4   5       12.62        4.60      5.07 o
   9   4   5      111.88       61.23     12.48 o
  -7   5   5        2.81        2.04      5.68 o
  -6   5   5      183.01      181.80     12.59 o
  -5   5   5      686.51      753.42     48.73 o
  -4   5   5       41.42       45.45      5.28 o
  -3   5   5     1790.56     1793.21     86.66 o
  -2   5   5      535.03      532.89     21.54 o
  -1   5   5      503.30      477.96     17.73 o
   0   5   5      610.20      601.67     19.93 o
   1   5   5      366.12      346.71      9.22 o
   2   5   5     1567.37     1583.22     38.06 o
   3   5   5      337.97      339.66      8.04 o
   4   5   5     1205.65     1230.89     31.96 o
   5   5   5        9.08        6.68      1.84 o
   6   5   5       54.22       52.65      4.70 o
   7   5   5      110.17      120.49      8.49 o
   8   5   5       28.58       21.95      3.84 o
  -7   6   5       14.95        3.83      7.25 o
  -6   6   5      104.88      100.75     13.29 o
  -5   6   5       48.74       48.33      6.27 o
  -4   6   5      753.28      806.36     47.85 o
  -3   6   5     1074.08     1110.04     83.22 o
  -2   6   5      501.12      516.34     27.36 o
  -1   6   5     2348.03     2438.54     82.46 o
   0   6   5      143.79      134.37      4.52 o
   1   6   5      302.39      304.49      8.06 o
   2   6   5      275.96      265.22      6.83 o
   3   6   5      283.70      282.55      7.90 o
   4   6   5      479.32      504.60     18.48 o
   5   6   5      217.46      208.93      9.58 o
   6   6   5      340.08      372.92     19.13 o
   7   6   5        0.31        2.11      2.92 o
   8   6   5       17.06       12.18      4.94 o
  -6   7   5       15.98       11.78      4.76 o
  -5   7   5       19.77       29.51      6.05 o
  -4   7   5      128.66      136.01     10.53 o
  -3   7   5      102.50       97.15      8.90 o
  -2   7   5     1180.91     1166.90     55.53 o
  -1   7   5     1376.52     1438.58     58.17 o
   0   7   5      655.14      659.10     18.58 o
   1   7   5     2237.35     2292.18     65.56 o
   2   7   5      180.32      179.16      7.60 o
   3   7   5      216.26      218.40      7.59 o
   4   7   5      376.65      400.49     15.50 o
   5   7   5      254.17      266.35     12.64 o
   6   7   5      265.63      268.58     14.45 o
   7   7   5      147.64      134.97     14.76 o
   8   7   5      162.50      144.57     13.38 o
  -6   8   5       81.71       63.61     11.05 o
  -5   8   5       84.46       87.32      7.59 o
  -4   8   5        3.46       10.67      3.44 o
  -3   8   5      110.82      106.25     11.48 o
  -2   8   5      168.85      160.17      8.76 o
  -1   8   5      421.33      436.68     20.57 o
   0   8   5     1617.02     1666.40     45.39 o
   1   8   5      471.72      485.57     14.44 o
   2   8   5      784.77      808.77     27.32 o
   3   8   5      726.93      765.99     26.22 o
   4   8   5       37.90       27.45      3.75 o
   5   8   5       20.27       23.35      7.44 o
   6   8   5      123.47      121.23      8.58 o
   7   8   5       83.70       89.31      7.97 o
  -5   9   5       96.45       76.18     10.24 o
  -4   9   5       59.05       52.61      9.83 o
  -3   9   5       51.97       39.20      6.79 o
  -2   9   5        7.02        8.36      2.97 o
  -1   9   5       99.99       97.31      5.27 o
   0   9   5       65.56       53.80      3.97 o
   1   9   5      407.78      434.52     17.64 o
   2   9   5     1063.18     1126.48     40.33 o
   3   9   5      147.23      139.74      8.37 o
   4   9   5      363.46      373.06     19.88 o
   5   9   5      232.20      220.24     15.34 o
   6   9   5       33.87       23.33      6.07 o
   7   9   5        9.79        4.96      4.10 o
  -4  10   5       90.71       64.34      9.42 o
  -3  10   5      150.40      141.69     12.91 o
  -2  10   5       20.40       10.28      4.34 o
  -1  10   5       79.90       65.06      6.22 o
   0  10   5       46.38       40.31      4.79 o
   1  10   5      215.86      234.47     12.65 o
   2  10   5        3.95        2.67      3.22 o
   3  10   5      559.90      566.24     32.91 o
   4  10   5      487.55      458.55     45.11 o
   5  10   5        3.97        7.68      6.34 o
   6  10   5      134.82      137.07     15.51 o
  -3  11   5       21.28        5.66     10.37 o
  -2  11   5      108.25      106.31     14.29 o
  -1  11   5       69.17       68.07      7.74 o
   0  11   5        7.55       -1.19      4.29 o
   1  11   5       15.68       15.92      4.80 o
   2  11   5       62.00       72.49      7.22 o
   3  11   5      108.67      108.53      9.10 o
   4  11   5        4.35        0.45      5.00 o
   5  11   5      279.50      307.89     24.82 o
  -1  12   5       16.39       16.44      6.87 o
   0  12   5      130.75      110.84     10.39 o
   1  12   5       49.91       37.35      7.69 o
   2  12   5        3.05        6.31      5.35 o
   3  12   5       13.96       21.63      6.88 o
   4  12   5       84.36       66.76     12.79 o
  -1 -10   6       56.83       47.39      6.97 o
   0 -10   6       12.19       11.20      4.11 o
  -4  -9   6       41.86       43.84      8.76 o
  -3  -9   6      291.15      300.01     31.79 o
  -2  -9   6       13.76        9.51      7.25 o
  -1  -9   6      405.77      411.09     25.30 o
   0  -9   6       79.46       84.41      7.91 o
   1  -9   6       53.99       58.88      7.42 o
   2  -9   6       19.49        9.51     14.76 o
   3  -9   6        0.43       -3.83      8.13 o
  -5  -8   6       15.99        5.43     13.84 o
  -4  -8   6      111.96      107.50     12.48 o
  -3  -8   6       21.25       19.70      5.62 o
  -2  -8   6      249.80      248.53     15.05 o
  -1  -8   6      621.59      666.38     34.87 o
   0  -8   6        4.50        6.58      3.25 o
   1  -8   6      810.21      862.98     47.37 o
   2  -8   6       19.51       13.27      4.20 o
   3  -8   6       96.33      108.74     21.65 o
   4  -8   6       21.14       20.79      8.79 o
  -6  -7   6       60.31       51.31     12.93 o
  -5  -7   6       13.15       38.81      9.38 o
  -4  -7   6       12.87       14.72      4.96 o
  -3  -7   6        0.19       -1.78      2.37 o
  -2  -7   6      195.21      185.66     10.99 o
  -1  -7   6        7.07        3.03      3.83 o
   0  -7   6      544.94      572.21     25.11 o
   1  -7   6      549.33      604.13     23.62 o
   2  -7   6       46.94       47.04      8.81 o
   3  -7   6      628.13      736.98     45.74 o
   4  -7   6        2.02        0.23      8.24 o
   5  -7   6       30.99       34.26      8.45 o
  -6  -6   6        6.99        4.13      3.99 o
  -5  -6   6      150.40      146.10      9.33 o
  -4  -6   6      124.80      127.60      7.64 o
  -3  -6   6       19.76       16.39      2.57 o
  -2  -6   6       42.93       42.83      2.98 o
  -1  -6   6       15.72       18.35      2.26 o
   0  -6   6      510.19      510.14     18.65 o
   1  -6   6       46.86       40.42      6.05 o
   2  -6   6     1072.62     1082.62     53.19 o
   3  -6   6      465.32      498.72     24.86 o
   4  -6   6      184.93      178.56     11.25 o
   5  -6   6      433.11      488.01     35.24 o
   6  -6   6        7.59        7.68      8.83 o
  -7  -5   6        5.62        0.23      6.43 o
  -6  -5   6      154.75      136.01     18.25 o
  -5  -5   6      124.04      109.69     10.71 o
  -4  -5   6      139.63      129.39      8.76 o
  -3  -5   6      368.74      390.29     20.98 o
  -2  -5   6       45.85       49.07     28.14 o
  -1  -5   6       59.88       60.40      4.02 o
   0  -5   6       14.17       14.29      1.64 o
   1  -5   6      174.40      189.93      6.66 o
   2  -5   6      385.50      351.57     14.40 o
   3  -5   6      195.24      188.86      9.05 o
   4  -5   6      810.93      832.20     39.06 o
   5  -5   6      141.24      155.62     10.15 o
   6  -5   6      125.35      130.22     10.90 o
  -7  -4   6        0.46       -2.49      6.32 o
  -6  -4   6       71.55       72.81      9.51 o
  -5  -4   6       57.52       47.71      6.23 o
  -4  -4   6      353.45      440.68     27.81 o
  -3  -4   6      257.79      224.95     19.69 o
  -2  -4   6      248.78      256.37     10.12 o
  -1  -4   6      650.28      653.36     20.65 o
   0  -4   6      146.52      159.09      4.96 o
   1  -4   6       86.73       79.47      5.64 o
   2  -4   6      152.27      134.22      5.93 o
   3  -4   6      337.93      351.27     11.82 o
   4  -4   6      450.63      418.85     19.70 o
   5  -4   6      210.80      199.24      9.76 o
   6  -4   6      643.93      695.10     27.76 o
   7  -4   6       30.30       31.44      6.35 o
  -7  -3   6       51.46       61.71      9.22 o
  -6  -3   6       82.95      105.64     10.82 o
  -5  -3   6       28.53       31.16      4.37 o
  -4  -3   6      387.02      398.18     25.82 o
  -3  -3   6      386.25      389.69     25.02 o
  -2  -3   6     1170.28     1216.02     51.43 o
  -1  -3   6      279.32      273.48      9.12 o
   0  -3   6      967.40      979.95     25.49 o
   1  -3   6      639.97      631.72     17.23 o
   2  -3   6       20.84       25.19      1.66 o
   3  -3   6       86.42       82.96      3.54 o
   4  -3   6       51.30       41.87      3.90 o
   5  -3   6      335.49      345.96     16.80 o
   6  -3   6      121.47      109.69     11.98 o
   7  -3   6      146.69      147.23     20.86 o
  -8  -2   6       24.01        9.51      8.18 o
  -7  -2   6      105.47      134.27     17.10 o
  -6  -2   6       59.78       59.13      7.41 o
  -4  -2   6      129.95      126.90     13.12 o
  -3  -2   6       83.75       76.27      5.97 o
  -2  -2   6      480.69      477.48     27.04 o
  -1  -2   6      702.59      737.61     20.78 o
   0  -2   6     1103.54     1152.40     31.59 o
   1  -2   6      407.84      413.28      8.96 o
   2  -2   6      717.86      720.82     19.92 o
   3  -2   6      699.01      707.93     24.14 o
   4  -2   6       56.58       52.61      2.83 o
   5  -2   6      131.63      142.76      8.27 o
   6  -2   6       89.95       68.25      6.45 o
   7  -2   6      257.24      255.40     15.40 o
   8  -2   6       67.97       48.06      6.92 o
  -8  -1   6       41.15       19.70      8.56 o
  -7  -1   6        0.56        2.94      7.50 o
  -6  -1   6      154.50      165.54     13.56 o
  -5  -1   6      550.61      603.14     33.99 o
  -4  -1   6       92.61       86.64     12.33 o
  -3  -1   6     1170.62     1180.21     41.79 o
  -2  -1   6      230.09      232.85     10.33 o
  -1  -1   6      745.57      737.00     24.43 o
   0  -1   6      496.58      496.53     12.69 o
   1  -1   6     1708.88     1719.34     48.93 o
   2  -1   6     1330.44     1409.70     31.33 o
   3  -1   6       17.58       20.96      1.15 o
   4  -1   6      784.61      782.61     19.36 o
   5  -1   6      183.26      187.53      8.24 o
   6  -1   6        1.20        0.91      2.72 o
   7  -1   6       39.50       37.14      4.96 o
   8  -1   6       12.93        6.81      4.02 o
  -8   0   6       12.44       15.90     13.20 o
  -7   0   6      233.59      262.67     20.00 o
  -6   0   6      116.62      115.13     10.98 o
  -5   0   6       46.12       45.04      5.05 o
  -4   0   6      699.51      682.47     28.31 o
  -3   0   6      842.59      849.10     33.19 o
  -2   0   6       24.72       23.03      3.10 o
  -1   0   6     1441.81     1425.21     45.32 o
   0   0   6       19.76       18.28      1.85 o
   1   0   6      478.54      477.51     13.42 o
   2   0   6       11.08       10.67      1.10 o
   3   0   6      910.32      896.15     21.84 o
   4   0   6      525.13      521.82     15.13 o
   5   0   6        0.34       -0.23      1.83 o
   6   0   6      341.27      331.55     14.24 o
   7   0   6       65.68       66.28      5.64 o
   8   0   6        1.26        1.79      3.40 o
  -8   1   6       34.39       27.42     10.87 o
  -7   1   6       17.56        7.50      7.90 o
  -6   1   6       25.48       31.84      6.97 o
  -5   1   6      699.36      741.07     42.60 o
  -4   1   6      286.50      294.30     16.53 o
  -3   1   6       41.13       51.31      4.96 o
  -2   1   6     2362.82     2244.15    104.08 o
  -1   1   6     1865.67     1811.97    100.33 o
   0   1   6       41.06       34.55      2.24 o
   1   1   6     2531.23     2494.23     72.09 o
   2   1   6       90.77       80.17      3.18 o
   3   1   6      836.51      833.06     22.58 o
   4   1   6       79.94       81.52      3.80 o
   5   1   6      984.34      980.69     30.16 o
   6   1   6      196.19      197.13      9.31 o
   7   1   6      139.81      148.58      8.45 o
   8   1   6      162.86      162.46     17.64 o
  -8   2   6        2.05       -2.26      6.79 o
  -7   2   6      110.93      112.87     14.72 o
  -6   2   6       53.76       55.71      6.75 o
  -5   2   6      127.83      124.01      8.04 o
  -4   2   6        1.65       -1.34      3.60 o
  -3   2   6     2339.30     2377.24    120.34 o
  -2   2   6      213.76      242.13     12.18 o
  -1   2   6      502.73      507.89     23.01 o
   0   2   6     3378.28     3424.88     95.59 o
   1   2   6      553.23      542.35     15.49 o
   2   2   6      209.53      211.43      7.20 o
   3   2   6      494.46      498.76     13.50 o
   4   2   6      253.42      247.76      7.59 o
   5   2   6      134.27      130.12      5.50 o
   6   2   6      192.64      195.02      9.24 o
   7   2   6      354.00      382.12     18.23 o
   8   2   6       46.30       47.71      9.15 o
  -7   3   6      202.96      205.24     21.56 o
  -6   3   6        2.54        5.43      7.02 o
  -5   3   6      174.94      193.76     13.41 o
  -4   3   6      189.42      194.19     13.00 o
  -3   3   6      123.85      130.80      8.27 o
  -2   3   6        3.95        4.30      2.74 o
  -1   3   6     2828.78     2892.63     92.26 o
   0   3   6      448.95      399.96     13.97 o
   1   3   6      334.92      327.65     10.33 o
   2   3   6     3623.18     3716.36    101.56 o
   3   3   6      362.07      365.54      8.95 o
   4   3   6      413.06      409.46     12.13 o
   5   3   6      189.88      186.75      7.91 o
   6   3   6      341.70      356.57     17.61 o
   7   3   6       77.02       64.14     34.48 o
   8   3   6      183.39      183.02     19.54 o
  -7   4   6       11.98        9.24      6.59 o
  -6   4   6      505.36      570.35     34.51 o
  -5   4   6      288.10      291.72     20.56 o
  -4   4   6        2.18        5.87      3.65 o
  -3   4   6      319.03      336.51     17.66 o
  -2   4   6       79.58       66.53      5.39 o
  -1   4   6      183.10      193.35     10.46 o
   0   4   6      161.12      158.31      7.70 o
   1   4   6     3173.53     3199.30    132.54 o
   2   4   6       47.85       39.04      1.81 o
   3   4   6      662.11      674.62     14.37 o
   4   4   6     1344.13     1376.80     41.29 o
   5   4   6        2.98        0.20      2.48 o
   6   4   6      135.32      136.83      7.58 o
   7   4   6        0.57       -2.15      4.53 o
   8   4   6      143.09      151.52     23.71 o
  -7   5   6       17.24       19.32      7.27 o
  -6   5   6      160.16      138.48     12.75 o
  -5   5   6        0.43        0.45      3.87 o
  -4   5   6      667.49      706.27     42.39 o
  -3   5   6      167.36      181.80     10.15 o
  -2   5   6      164.36      154.13      8.97 o
  -1   5   6      300.08      324.47     17.89 o
   0   5   6      224.79      213.95     11.01 o
   1   5   6       67.95       73.83      3.06 o
   2   5   6       67.85       71.45      2.32 o
   3   5   6     1537.02     1558.51     41.14 o
   4   5   6       62.13       55.87      5.72 o
   5   5   6      350.03      349.60     13.53 o
   6   5   6      562.81      590.32     25.19 o
   7   5   6        0.38       -0.67      2.61 o
   8   5   6       88.65      101.66     11.23 o
  -6   6   6       16.28       14.04      6.09 o
  -5   6   6      100.83      112.87     11.19 o
  -4   6   6      274.22      286.60     17.32 o
  -3   6   6      101.81       97.44      7.72 o
  -2   6   6      988.93     1062.44     66.71 o
  -1   6   6       12.66       11.57      2.97 o
   0   6   6      112.27       97.49      3.89 o
   1   6   6      188.28      199.67      7.61 o
   2   6   6        4.49        5.97      3.42 o
   3   6   6       45.44       52.59      5.46 o
   4   6   6      288.39      282.63      9.28 o
   5   6   6      698.59      747.87     28.07 o
   6   6   6        2.23       -2.80      2.80 o
   7   6   6      193.51      203.27     14.66 o
   8   6   6       72.53       62.71      6.76 o
  -6   7   6        0.77        0.68      5.23 o
  -5   7   6       54.45       53.26      7.90 o
  -4   7   6        0.53       -3.65      3.65 o
  -3   7   6      249.68      258.29     19.34 o
  -2   7   6       80.82       79.10      6.16 o
  -1   7   6      372.59      368.13     16.74 o
   0   7   6      381.97      392.98     13.64 o
   1   7   6        7.15        9.91      1.69 o
   2   7   6      238.66      220.21      9.08 o
   3   7   6      116.42      122.75      5.30 o
   4   7   6        4.36        9.75      2.08 o
   5   7   6       24.66       28.89      3.76 o
   6   7   6      114.95      115.39      8.65 o
   7   7   6      242.40      228.27     17.54 o
   8   7   6        0.23       -0.98      4.04 o
  -5   8   6      141.15      128.06     11.57 o
  -4   8   6       11.70       13.81      3.58 o
  -3   8   6      127.20      120.34      8.24 o
  -2   8   6       12.41       11.37      2.54 o
  -1   8   6      665.98      682.34     24.65 o
   0   8   6       11.30        9.95      2.08 o
   1   8   6      899.91      905.75     31.29 o
   2   8   6      190.44      203.26      8.33 o
   3   8   6      105.25      101.75     11.23 o
   4   8   6       41.34       37.32      4.52 o
   5   8   6       16.95       20.31      4.73 o
   6   8   6       30.15       37.95      4.75 o
   7   8   6        3.84        1.05      4.54 o
  -5   9   6        6.56       23.78     13.79 o
  -4   9   6      209.88      187.53     21.42 o
  -3   9   6      114.54      106.25      8.70 o
  -2   9   6       99.41       93.05      8.42 o
  -1   9   6       64.31       61.08      4.37 o
   0   9   6      114.70      123.21      8.23 o
   1   9   6      590.08      612.30     24.24 o
   2   9   6       55.35       54.33      4.34 o
   3   9   6      666.45      713.70     36.87 o
   4   9   6        7.95        7.20      2.29 o
   5   9   6       51.15       61.90      7.34 o
   6   9   6       19.53       15.62      4.86 o
   7   9   6        8.62       11.19      3.49 o
  -4  10   6       70.85       59.13     10.42 o
  -3  10   6       18.42       14.49      6.30 o
  -2  10   6      293.23      284.56     27.42 o
  -1  10   6      138.05      121.89      8.90 o
   0  10   6      180.88      182.94     10.79 o
   1  10   6       76.31       68.99      6.58 o
   2  10   6      153.98      158.22     10.78 o
   3  10   6      568.70      614.73     31.44 o
   4  10   6      100.48      102.27     14.61 o
   5  10   6      489.42      523.88     32.38 o
   6  10   6        0.49       10.37      9.31 o
  -2  11   6       54.24       52.18     12.39 o
  -1  11   6       94.14      100.23     30.73 o
   0  11   6      263.26      275.02     20.91 o
   1  11   6       28.24       30.44     12.26 o
   2  11   6      176.64      150.80     23.52 o
   3  11   6        6.09        2.65      5.11 o
   4  11   6      124.97      117.39     13.04 o
   5  11   6      206.76      218.82     25.39 o
   0  12   6       38.65       47.66      7.66 o
   1  12   6       83.53       72.68     15.22 o
   2  12   6      178.38      189.99     13.99 o
   3  12   6       12.70        3.77      9.85 o
  -2  -9   7      361.66      415.77     66.28 o
  -1  -9   7      138.09      128.59     10.08 o
   0  -9   7        0.60       -2.78      4.20 o
   1  -9   7       47.24       48.23      9.99 o
  -4  -8   7       50.72       70.52     14.15 o
  -3  -8   7       87.08       59.60      9.53 o
  -2  -8   7      215.86      201.43     13.23 o
  -1  -8   7        1.31        3.97      4.06 o
   0  -8   7      603.32      618.00     33.83 o
   1  -8   7      125.50      119.04     11.90 o
   2  -8   7        1.56       -2.94      5.54 o
   3  -8   7       82.70       74.62     11.44 o
  -5  -7   7      148.20      143.48     17.30 o
  -4  -7   7       27.61       18.39      7.88 o
  -3  -7   7      143.96      150.80     14.40 o
  -2  -7   7       29.87       31.32      4.12 o
  -1  -7   7      366.42      368.55     17.33 o
   0  -7   7      193.99      209.84     12.94 o
   1  -7   7       87.34       84.46      6.64 o
   2  -7   7      592.15      611.29     25.86 o
   3  -7   7       14.32       18.14      6.54 o
   4  -7   7        3.90       14.49      9.96 o
  -6  -6   7      167.89      150.05     16.60 o
  -5  -6   7       30.95       30.90      5.50 o
  -4  -6   7       24.00       26.19      5.07 o
  -3  -6   7      300.77      314.81     17.77 o
  -2  -6   7       49.78       36.30      2.88 o
  -1  -6   7      180.24      189.25      9.05 o
   0  -6   7       12.27        7.08      2.59 o
   1  -6   7      482.99      480.93     15.99 o
   2  -6   7      132.56      136.09      7.39 o
   3  -6   7      184.44      172.58     13.45 o
   4  -6   7      439.95      441.95     32.27 o
   5  -6   7        3.50        4.76      7.50 o
  -6  -5   7       51.18       61.94      7.81 o
  -5  -5   7       54.28       39.38      7.00 o
  -4  -5   7      500.93      522.31     27.07 o
  -3  -5   7       34.07       33.57      3.64 o
  -2  -5   7       80.91       82.91      4.34 o
  -1  -5   7      632.69      657.66     26.18 o
   0  -5   7        0.73        2.22      2.16 o
   1  -5   7      234.28      214.82     10.90 o
   2  -5   7       40.02       41.96      3.42 o
   3  -5   7      622.34      612.64     23.37 o
   4  -5   7        4.25        0.23      3.44 o
   5  -5   7      335.50      320.68     20.47 o
   6  -5   7      145.36      119.36      9.22 o
  -7  -4   7       58.78       51.52     11.03 o
  -6  -4   7        2.98       -3.60      5.89 o
  -5  -4   7       65.47       63.61      7.93 o
  -4  -4   7       14.77       19.97      4.98 o
  -3  -4   7      232.34      253.97     19.18 o
  -2  -4   7      560.28      576.10     41.17 o
  -1  -4   7        1.94        0.94      1.75 o
   0  -4   7       19.30       28.85      2.67 o
   1  -4   7      621.16      642.95     22.75 o
   2  -4   7        1.58        9.92      1.99 o
   3  -4   7       74.96       73.71      4.22 o
   4  -4   7       68.68       76.45      5.53 o
   5  -4   7      339.88      353.27     15.83 o
   6  -4   7        0.93       -0.23      5.73 o
   7  -4   7      211.29      180.43     14.13 o
  -7  -3   7      152.15      150.05     15.49 o
  -6  -3   7        0.22        1.13      4.30 o
  -5  -3   7       96.00      109.38     10.08 o
  -4  -3   7       10.27        9.24      3.19 o
  -3  -3   7      163.90      181.80     15.42 o
  -2  -3   7       22.69       19.43      3.19 o
  -1  -3   7      676.27      711.07     25.68 o
   0  -3   7      870.01      875.79     25.01 o
   1  -3   7       12.43       16.25      2.10 o
   2  -3   7       87.49      119.64      5.40 o
   3  -3   7      378.22      371.69     13.51 o
   4  -3   7       70.87       93.91      5.84 o
   5  -3   7        9.99        7.68      3.42 o
   6  -3   7      184.03      177.36     11.62 o
   7  -3   7      160.77      150.41     11.44 o
  -7  -2   7       10.45        0.68      4.78 o
  -6  -2   7      223.76      232.39     19.27 o
  -5  -2   7      226.65      221.95     16.60 o
  -4  -2   7       77.54       70.25      6.32 o
  -3  -2   7       44.13       42.66      4.33 o
  -2  -2   7      203.31      216.15     11.50 o
  -1  -2   7      258.38      267.58     14.76 o
   0  -2   7       57.47       54.15      3.53 o
   1  -2   7     1085.33     1147.13     34.95 o
   2  -2   7      354.27      365.56      9.67 o
   3  -2   7       42.26       41.85      2.42 o
   4  -2   7       12.75       21.76      3.65 o
   5  -2   7      125.93      136.71      7.38 o
   6  -2   7       22.21       30.50      4.98 o
   7  -2   7        1.25        6.54      4.55 o
  -7  -1   7      101.56       90.17     13.43 o
  -6  -1   7      191.57      192.51     15.44 o
  -5  -1   7        6.15       13.16      5.46 o
  -4  -1   7      603.38      621.76     31.52 o
  -3  -1   7      386.72      399.38     24.66 o
  -2  -1   7      291.45      285.08     15.76 o
  -1  -1   7       46.32       40.13      3.62 o
   0  -1   7      192.85      180.58     10.12 o
   1  -1   7      888.17      898.60     27.97 o
   2  -1   7       59.70       62.53      6.05 o
   3  -1   7     1699.30     1744.49     41.24 o
   4  -1   7      281.05      273.01      9.94 o
   5  -1   7      133.60      141.69     10.76 o
   6  -1   7       38.11       40.90      4.23 o
   7  -1   7        5.12       -2.49      4.10 o
   8  -1   7       36.76       40.51      6.52 o
  -7   0   7      151.82      159.79     14.45 o
  -6   0   7        1.16       11.78      6.82 o
  -5   0   7      489.84      522.52     27.51 o
  -4   0   7      483.51      504.11     25.68 o
  -3   0   7      140.24      133.93      8.02 o
  -2   0   7     1644.52     1624.07     87.32 o
  -1   0   7       56.63       47.51      4.35 o
   0   0   7     1141.48     1054.60     52.79 o
   1   0   7       31.72       36.96      2.92 o
   2   0   7      440.66      422.00     10.86 o
   3   0   7      828.53      844.39     17.55 o
   4   0   7      214.66      210.44      8.29 o
   5   0   7     1149.22     1165.88     42.14 o
   6   0   7       33.01       31.68      4.23 o
   7   0   7       69.40       58.20      5.75 o
   8   0   7        3.53        0.45      4.57 o
  -7   1   7      168.31      148.94     18.73 o
  -6   1   7       35.22       43.05      7.50 o
  -5   1   7      171.11      160.92     11.84 o
  -4   1   7        6.01        9.06      4.08 o
  -3   1   7      957.22      966.60     46.79 o
  -2   1   7      668.51      649.07     30.66 o
  -1   1   7      418.16      406.01     19.41 o
   0   1   7     2210.99     2120.44     84.54 o
   1   1   7       38.75       44.25      3.80 o
   2   1   7     1173.85     1091.06     52.70 o
   3   1   7        8.77        9.26      0.97 o
   4   1   7      286.99      296.88      9.33 o
   5   1   7     1109.72     1108.02     37.07 o
   6   1   7      135.96      136.01      7.72 o
   7   1   7      832.14      901.29     37.95 o
   8   1   7        7.26        1.13      7.27 o
  -7   2   7       50.15       45.25     10.12 o
  -6   2   7       29.31       34.44      8.31 o
  -5   2   7      332.20      382.12     21.76 o
  -4   2   7      166.11      176.16     11.98 o
  -3   2   7      403.44      428.14     24.91 o
  -2   2   7      191.92      202.22     10.69 o
  -1   2   7     2491.26     2358.19     93.55 o
   0   2   7      408.57      403.59     16.94 o
   1   2   7     2064.36     1936.15     78.13 o
   2   2   7     1579.72     1499.20     69.93 o
   3   2   7      124.62      116.10      5.19 o
   4   2   7      764.93      775.88     37.73 o
   5   2   7        2.21        5.87      2.26 o
   6   2   7      197.03      197.56      9.74 o
   7   2   7      511.95      494.01     21.40 o
   8   2   7      100.51       84.81     15.51 o
  -7   3   7       66.36       68.50     11.46 o
  -6   3   7       13.25        6.32      5.66 o
  -5   3   7       24.51       29.85      5.43 o
  -4   3   7       63.24       60.31      6.32 o
  -3   3   7      187.32      186.71     11.93 o
  -2   3   7      254.98      270.05     12.86 o
  -1   3   7      184.85      170.61      8.27 o
   0   3   7      613.48      581.17     24.66 o
   1   3   7     1649.69     1561.61     71.36 o
   2   3   7      103.47       95.68      5.89 o
   3   3   7     1388.46     1387.71     43.93 o
   4   3   7      663.88      665.28     35.71 o
   5   3   7       47.04       45.45     10.15 o
   6   3   7      291.65      299.49     22.92 o
   7   3   7       27.82       19.70      6.54 o
   8   3   7       90.23      111.28     14.29 o
  -7   4   7       86.72       97.44     12.48 o
  -6   4   7      146.87      132.52     12.14 o
  -5   4   7      181.79      167.87     12.86 o
  -4   4   7       71.09       76.70      6.86 o
  -3   4   7       26.62       27.58      3.80 o
  -2   4   7      289.25      273.01     14.43 o
   0   4   7      643.95      636.86     39.49 o
   1   4   7      207.71      206.96     10.39 o
   2   4   7     1444.70     1488.74     47.60 o
   3   4   7     1330.54     1381.76     32.03 o
   4   4   7       29.47       23.34      2.81 o
   5   4   7     1090.76     1111.61     43.81 o
   6   4   7       90.30      101.04      6.93 o
   7   4   7       81.58       78.93      6.75 o
   8   4   7       49.23       37.50     10.87 o
  -6   5   7      149.47      155.62     14.27 o
  -5   5   7      265.10      309.47     19.59 o
  -4   5   7      648.60      671.51     41.33 o
  -3   5   7      437.17      439.41     29.64 o
  -2   5   7       43.57       50.02      5.12 o
  -1   5   7        0.86        6.77      3.85 o
   0   5   7      198.65      214.39     13.22 o
   1   5   7        0.60       -1.34      2.47 o
   2   5   7      295.51      308.60      8.63 o
   3   5   7        0.60        2.09      1.36 o
   4   5   7      911.85      958.15     30.20 o
   5   5   7      274.05      298.29     17.07 o
   6   5   7       51.86       47.41      4.18 o
   7   5   7      336.94      364.21     36.12 o
   8   5   7        5.48       10.67      6.59 o
  -6   6   7        6.83       13.81      8.83 o
  -5   6   7        6.15       11.78      4.96 o
  -4   6   7      401.65      456.62     27.65 o
  -3   6   7      421.38      424.42     30.39 o
  -2   6   7      859.11      878.85     43.73 o
  -1   6   7      550.73      572.50     34.56 o
   0   6   7      194.09      212.64     12.73 o
   1   6   7        2.47        4.43      2.83 o
   2   6   7      397.64      427.63     13.39 o
   3   6   7       11.01       11.67      1.69 o
   4   6   7      278.70      307.19     17.26 o
   5   6   7       14.05       16.29      3.27 o
   6   6   7      647.83      680.19     35.51 o
   7   6   7       54.31       48.04      6.23 o
   8   6   7      109.86       81.80     11.98 o
  -6   7   7      108.80       76.70     13.70 o
  -5   7   7       75.43       88.45     10.76 o
  -4   7   7       80.53       70.77      9.87 o
  -3   7   7        4.08        7.50      5.03 o
  -2   7   7     1069.28     1117.06     74.44 o
  -1   7   7      340.50      358.95     20.52 o
   0   7   7     1161.62     1156.64     48.10 o
   1   7   7      454.26      488.20     17.21 o
   2   7   7       68.59       64.81      3.67 o
   3   7   7        9.93        8.14      5.75 o
   4   7   7       97.34      110.66      4.92 o
   5   7   7       43.33       45.92      9.95 o
   6   7   7       44.33       53.41      5.51 o
   7   7   7       49.37       39.31      4.77 o
  -5   8   7        2.92        4.08      6.14 o
  -4   8   7      154.85      154.13     15.31 o
  -3   8   7      129.20      132.88     12.14 o
  -2   8   7      102.59       92.76      6.95 o
  -1   8   7        4.89        9.51      2.97 o
   0   8   7     1029.20     1060.95     46.36 o
   1   8   7      199.11      195.60      7.14 o
   2   8   7      536.05      540.58     19.34 o
   3   8   7      315.82      341.21     10.58 o
   4   8   7       89.27       85.58      4.87 o
   5   8   7       18.92       16.98      3.96 o
   6   8   7       59.79       58.29      6.89 o
   7   8   7       48.88       38.70      6.35 o
  -4   9   7      256.03      228.72     25.50 o
  -3   9   7       44.68       41.28      5.62 o
  -2   9   7      218.61      205.24     13.36 o
  -1   9   7       60.17       52.83      5.46 o
   0   9   7      163.82      151.02      7.98 o
   1   9   7       11.45       11.78      3.17 o
   2   9   7      930.27      980.56     45.63 o
   3   9   7       16.65       20.76      6.68 o
   4   9   7      330.21      313.28     14.94 o
   5   9   7      103.17      109.32      8.76 o
   6   9   7        4.47        0.39      2.16 o
  -3  10   7      220.82      211.76     20.15 o
  -2  10   7      180.36      186.28     22.60 o
  -1  10   7       56.44       55.26     10.08 o
   0  10   7      111.47      109.39      8.28 o
   1  10   7       43.70       40.44      4.74 o
   2  10   7       69.96       64.74      5.64 o
   3  10   7       14.69       14.87      3.53 o
   4  10   7      411.18      420.39     23.09 o
   5  10   7        0.57       -6.77      7.68 o
   6  10   7      104.14      125.34     18.86 o
  -2  11   7      138.30      131.14     15.51 o
  -1  11   7      308.55      306.82     33.74 o
   0  11   7       60.30       49.03      6.54 o
   1  11   7      115.51       94.32      8.55 o
   2  11   7       34.07       27.80      6.31 o
   3  11   7        1.12       -1.20      5.54 o
   4  11   7       30.54       29.76     10.54 o
   5  11   7       58.35       35.51     10.05 o
   0  12   7      190.20      198.40     20.77 o
   1  12   7      168.54      148.64     14.35 o
   2  12   7        1.29       11.98      6.90 o
  -3  -8   8       19.42       24.96      9.33 o
  -2  -8   8       29.89       20.38      8.83 o
  -1  -8   8      161.49      153.69     18.09 o
   0  -8   8        0.70       -0.46      8.13 o
   1  -8   8       68.86       57.34      9.24 o
   2  -8   8      111.64       90.91     11.50 o
  -4  -7   8       52.57       61.94      8.54 o
  -3  -7   8       88.36       78.04     11.44 o
  -2  -7   8       52.06       50.35      5.51 o
  -1  -7   8       60.22       52.72      6.32 o
   0  -7   8      153.13      154.35      9.37 o
   1  -7   8      297.54      299.10     20.03 o
   2  -7   8        0.10       -3.23      4.23 o
   3  -7   8      159.33      137.07     14.81 o
   4  -7   8      110.14       82.07     17.73 o
  -5  -6   8       49.24       57.07      9.33 o
  -4  -6   8       83.12       77.24     11.64 o
  -3  -6   8        0.22        7.20      3.06 o
  -2  -6   8      139.41      139.56      8.29 o
  -1  -6   8       19.01       11.38      4.08 o
   0  -6   8      132.32      126.75     15.55 o
   1  -6   8       18.12       18.33      5.84 o
   2  -6   8      286.40      299.77     15.13 o
   3  -6   8      173.17      157.05     11.96 o
   4  -6   8        0.29        1.34      6.77 o
  -6  -5   8        6.55       12.50      6.59 o
  -5  -5   8      117.69      115.76     12.64 o
  -4  -5   8       64.06       61.19      6.02 o
  -3  -5   8      148.82      152.30      9.53 o
  -2  -5   8      197.89      217.79     15.23 o
  -1  -5   8       22.99       23.35      2.97 o
   0  -5   8      339.00      353.92     16.41 o
   1  -5   8        1.66       -0.92      1.90 o
   2  -5   8      277.85      280.07     13.78 o
   3  -5   8       12.91       10.06      2.60 o
   4  -5   8      384.06      369.87     23.73 o
   5  -5   8      128.48      112.23      8.92 o
  -6  -4   8       28.02        9.69      6.09 o
  -5  -4   8       32.02       43.43      8.13 o
  -4  -4   8      129.34      121.67     11.62 o
  -3  -4   8      278.90      278.02     20.58 o
  -2  -4   8      397.37      376.69     18.46 o
  -1  -4   8      489.62      524.58     21.16 o
   0  -4   8      109.91      145.47      7.84 o
   1  -4   8      244.33      240.55     10.23 o
   2  -4   8      235.68      252.76     22.97 o
   3  -4   8       49.03       38.25      3.44 o
   4  -4   8      167.58      164.00     11.19 o
   5  -4   8        5.88        7.93      4.48 o
   6  -4   8      214.58      207.39     16.03 o
  -6  -3   8      133.70      127.38     16.64 o
  -5  -3   8       38.14       35.33      8.58 o
  -4  -3   8       35.50       40.33      5.93 o
  -3  -3   8       74.97       74.10      8.04 o
  -2  -3   8      282.81      308.41     19.02 o
  -1  -3   8      336.99      361.81     28.06 o
   0  -3   8      578.81      554.99     17.69 o
   1  -3   8      742.88      826.35     23.65 o
   2  -3   8       92.74      108.74      5.40 o
   3  -3   8      352.45      351.24     14.08 o
   4  -3   8      215.75      231.46     11.91 o
   5  -3   8       69.97       64.34      5.80 o
   6  -3   8      136.04      123.33     10.37 o
   7  -3   8       11.62        2.74      6.57 o
  -7  -2   8      166.65      178.18     20.49 o
  -6  -2   8      198.69      186.71     20.15 o
  -5  -2   8      235.57      255.89     19.25 o
  -4  -2   8      366.33      408.43     24.32 o
  -3  -2   8      124.99      115.13      9.38 o
  -2  -2   8      162.57      173.37     13.09 o
  -1  -2   8      131.15      136.01     10.87 o
   0  -2   8      872.54      939.65     29.53 o
   1  -2   8      235.25      243.87      7.25 o
   2  -2   8     1094.43     1103.29     30.67 o
   3  -2   8      727.92      766.20     25.72 o
   4  -2   8        2.50        2.26      2.26 o
   5  -2   8      311.12      348.76     15.74 o
   6  -2   8       31.21       28.06      4.94 o
   7  -2   8       72.38       64.09      8.20 o
  -7  -1   8       35.15       36.60     12.39 o
  -6  -1   8       52.29       53.06      8.99 o
  -5  -1   8      477.02      512.92     34.76 o
  -4  -1   8      266.66      277.50     17.05 o
  -3  -1   8      429.39      433.78     26.34 o
  -2  -1   8      331.66      360.09     16.55 o
  -1  -1   8      566.88      593.58     25.66 o
   0  -1   8       98.60      101.95      5.77 o
   1  -1   8      233.82      223.74      8.56 o
   2  -1   8      697.06      728.79     19.38 o
   3  -1   8       98.75       94.77      6.05 o
   4  -1   8      665.28      695.90     29.37 o
   5  -1   8      452.45      466.32     16.89 o
   6  -1   8        5.41       13.36      3.85 o
   7  -1   8      161.29      151.16     12.59 o
  -7   0   8       13.00       26.79      8.11 o
  -6   0   8       51.75       48.96      7.79 o
  -5   0   8      122.64      107.18     10.28 o
  -4   0   8      211.77      218.37     17.35 o
  -3   0   8     1310.14     1342.70     61.75 o
  -2   0   8      375.78      348.76     21.92 o
  -1   0   8      765.22      771.69     28.42 o
   0   0   8      485.53      476.12     23.64 o
   1   0   8      777.29      775.88     33.54 o
   2   0   8      213.06      219.28      8.02 o
   3   0   8       74.83       74.51      3.43 o
   4   0   8      734.98      785.12     23.62 o
   5   0   8        0.55        4.51      2.67 o
   6   0   8      538.33      561.04     27.08 o
   7   0   8      125.46      103.49     10.10 o
   8   0   8       40.42       26.79      6.54 o
  -7   1   8       10.95       15.42      8.40 o
  -6   1   8       97.82       96.56      8.88 o
  -5   1   8        1.81       -2.94      4.55 o
  -4   1   8      230.79      250.62     16.67 o
  -3   1   8       79.21       71.27      6.36 o
  -2   1   8      846.07      835.67     42.64 o
  -1   1   8     1432.72     1387.17     62.77 o
   0   1   8       85.83       98.06      8.04 o
   1   1   8      252.47      256.37     12.52 o
   2   1   8      210.53      203.09      9.87 o
   3   1   8     1035.98     1042.88     26.03 o
   4   1   8       65.27       72.56      4.87 o
   5   1   8       33.91       33.04      4.14 o
   6   1   8      264.51      254.45     12.95 o
   7   1   8        9.64       11.37      3.65 o
   8   1   8      190.75      193.76     23.46 o
  -7   2   8       46.55       40.33     11.10 o
  -6   2   8      190.34      168.66     16.03 o
  -5   2   8       12.54       10.87      5.16 o
  -4   2   8      253.31      266.58     14.74 o
  -3   2   8       23.40       25.41      4.26 o
  -2   2   8      568.08      589.19     31.41 o
  -1   2   8      135.81      137.07      9.87 o
   0   2   8     1705.37     1608.33     73.62 o
   1   2   8     1764.93     1718.80     71.13 o
   2   2   8        0.50        0.00      2.26 o
   3   2   8      197.63      202.22      8.56 o
   4   2   8      117.50      136.01      9.13 o
   5   2   8      336.50      303.68     17.30 o
   6   2   8       39.63       32.36      4.80 o
   7   2   8       12.58        3.83      3.42 o
   8   2   8      118.84      113.18     15.69 o
  -7   3   8       55.14       48.55     26.00 o
  -6   3   8        0.97        0.91     10.82 o
  -5   3   8      288.07      339.28     23.28 o
  -4   3   8      236.77      234.68     17.53 o
  -3   3   8       25.44       25.11      4.37 o
  -2   3   8      385.32      401.78     21.72 o
  -1   3   8      518.22      484.03     26.50 o
   0   3   8      755.75      763.36     31.59 o
   1   3   8       23.73       20.65      4.10 o
   2   3   8     2064.57     2006.96     89.00 o
   3   3   8      524.94      525.35     18.01 o
   4   3   8       86.92       94.79      7.31 o
   5   3   8        4.19        4.96      3.83 o
   6   3   8       22.83       17.01      4.71 o
   7   3   8      151.27      136.71     11.96 o
   8   3   8        5.13        1.13      7.04 o
  -6   4   8      351.00      366.40     31.68 o
  -5   4   8       66.91       69.25      8.27 o
  -4   4   8        1.99       -1.13      5.03 o
  -3   4   8      532.73      558.89     38.43 o
  -2   4   8      271.26      302.09     16.21 o
  -1   4   8       69.23       73.33      5.93 o
   0   4   8      438.55      447.66     19.75 o
   1   4   8      719.18      628.55     33.20 o
   2   4   8      762.19      770.85     36.78 o
   3   4   8       56.01       65.66      7.08 o
   4   4   8     1685.60     1608.33     85.69 o
   5   4   8      230.37      222.40     14.36 o
   6   4   8      163.18      159.79     14.09 o
   7   4   8        2.49        3.37      6.30 o
   8   4   8        1.38       -2.26      7.25 o
  -6   5   8      264.14      241.65     24.32 o
  -5   5   8       54.65       57.52      8.90 o
  -4   5   8      635.83      680.11     44.75 o
  -3   5   8       95.45       91.04      6.88 o
  -2   5   8       74.78       59.83      5.59 o
  -1   5   8      971.01     1012.98     61.30 o
   0   5   8       34.91       36.23      4.53 o
   1   5   8      368.50      344.28     19.54 o
   2   5   8       72.47       82.07      4.37 o
   3   5   8     1153.91     1144.37     45.18 o
   4   5   8      291.93      298.45     12.22 o
   5   5   8      217.03      236.72     10.13 o
   6   5   8      834.99      855.33     35.42 o
   7   5   8        8.46        9.06      5.43 o
   8   5   8       98.43       98.64     13.75 o
  -6   6   8      115.63       84.81     12.48 o
  -5   6   8       27.07       34.63      7.97 o
  -4   6   8      152.99      162.07     13.79 o
  -3   6   8      200.87      223.28     16.19 o
  -2   6   8      565.35      617.27     43.37 o
  -1   6   8       21.65       16.76      3.44 o
   0   6   8       93.25       97.44      7.13 o
   1   6   8      713.48      747.64     25.52 o
   2   6   8        2.79        3.13      2.08 o
   3   6   8      262.17      258.57      9.53 o
   4   6   8       13.54       13.05      2.16 o
   5   6   8      592.94      602.54     27.10 o
   6   6   8      165.52      156.31      9.58 o
   7   6   8      105.23       91.55     11.37 o
  -5   7   8        5.50        1.61     10.24 o
  -4   7   8      168.81      181.39     18.23 o
  -3   7   8       89.91       80.71      7.56 o
  -2   7   8       83.57       83.99      8.56 o
  -1   7   8      344.48      349.87     19.70 o
   0   7   8      689.11      738.61     35.98 o
   1   7   8        0.84       -0.23      2.29 o
   2   7   8      331.80      374.51     13.43 o
   3   7   8      431.68      457.72     16.70 o
   4   7   8       69.60       68.55      4.42 o
   5   7   8      194.29      191.21     11.30 o
   6   7   8       17.17       15.41      6.56 o
   7   7   8      272.44      265.65     20.40 o
  -5   8   8       69.32       63.61     10.08 o
  -4   8   8        8.47       24.07      8.42 o
  -3   8   8        8.41        2.94      7.50 o
  -2   8   8       61.39       56.84      6.59 o
  -1   8   8      151.47      154.51      9.35 o
   0   8   8        2.51        4.51      2.49 o
   1   8   8      372.67      378.68     14.30 o
   2   8   8      346.23      365.99     14.79 o
   3   8   8        7.39       10.12      2.50 o
   4   8   8      210.00      224.70     10.31 o
   5   8   8      148.26      145.27     13.47 o
   6   8   8       43.87       30.39      5.72 o
   7   8   8       70.50       57.38      8.29 o
  -4   9   8      145.39      152.27     21.17 o
  -3   9   8      122.30      108.45      9.71 o
  -2   9   8        1.81        6.32      3.85 o
  -1   9   8       30.53       28.06      4.14 o
   0   9   8       35.41       36.05      4.35 o
   1   9   8      222.75      217.48      9.52 o
   2   9   8        4.66        4.61      2.41 o
   3   9   8      329.54      350.31     14.66 o
   4   9   8      297.04      312.84     18.28 o
   5   9   8       26.38       30.38      5.46 o
   6   9   8      197.92      211.58     20.09 o
  -3  10   8       10.95       14.72      8.79 o
  -2  10   8      329.76      308.93     31.75 o
  -1  10   8       85.94       76.70      9.49 o
   0  10   8       16.15       15.67      5.84 o
   1  10   8       20.34       24.10      5.90 o
   2  10   8        0.12       -1.62      3.93 o
   3  10   8      135.36      125.93     10.16 o
   4  10   8       19.89        8.02      4.91 o
   5  10   8      158.75      133.22     17.71 o
  -1  11   8       30.41       23.05     16.33 o
   0  11   8      354.61      316.38     31.05 o
   1  11   8       79.25       70.21      8.23 o
   2  11   8       23.63       21.99      5.56 o
   3  11   8       36.54       44.11      7.90 o
   4  11   8        0.64        6.89      8.40 o
  -3  -7   9        5.41        0.00      2.26 o
  -2  -7   9      103.33      103.49     12.86 o
  -1  -7   9       11.55       12.19      5.69 o
   0  -7   9       12.82       11.80     10.53 o
   1  -7   9        1.85        1.96      6.10 o
   2  -7   9      203.34      197.53     24.33 o
  -4  -6   9       41.75       31.00      8.38 o
  -3  -6   9      411.48      430.63     26.22 o
  -2  -6   9       86.62       89.31     12.52 o
  -1  -6   9       49.39       47.57      6.82 o
   0  -6   9       90.94       79.38     13.00 o
   1  -6   9       78.37       84.34      8.74 o
   2  -6   9        6.93       12.83      4.97 o
   3  -6   9       28.16       13.36      7.27 o
   4  -6   9      306.22      312.64     32.47 o
  -5  -5   9       14.67       14.57      4.80 o
  -4  -5   9      362.36      352.06     19.82 o
  -3  -5   9       93.63       76.32     10.17 o
  -2  -5   9      129.94      134.44     19.96 o
  -1  -5   9      615.31      634.74     24.92 o
   0  -5   9       72.47       76.93      4.57 o
   1  -5   9       53.63       49.77      4.75 o
   2  -5   9       51.51       50.75      4.58 o
   3  -5   9       71.86       76.05      6.34 o
   4  -5   9       10.12       10.37      7.27 o
   5  -5   9       21.91       22.62      8.45 o
  -5  -4   9        1.16       12.50      9.04 o
  -4  -4   9      202.41      203.09     18.86 o
  -3  -4   9       55.38       53.49      6.82 o
  -2  -4   9      881.50      902.73     47.29 o
  -1  -4   9      123.09      111.38      7.59 o
   0  -4   9      422.24      418.62     23.16 o
   1  -4   9      824.90      805.21     34.22 o
   2  -4   9        3.77        3.30      2.93 o
   3  -4   9      117.11      113.09      6.49 o
   4  -4   9        1.06        2.04      3.62 o
   5  -4   9      117.18      116.42     11.05 o
  -6  -3   9       20.35       13.16      9.06 o
  -5  -3   9       24.86       22.62      7.29 o
  -4  -3   9      132.81      141.69     13.97 o
  -3  -3   9       18.00       18.52      4.28 o
  -2  -3   9      140.55      154.87     13.47 o
  -1  -3   9      264.96      254.45     21.13 o
   0  -3   9     1097.01     1170.02     41.55 o
   1  -3   9       10.85       10.10      2.36 o
   2  -3   9      466.66      468.55     19.85 o
   3  -3   9      466.23      455.11     21.26 o
   4  -3   9        0.60        0.45      2.97 o
   5  -3   9       57.07       54.60      6.45 o
   6  -3   9        0.66        1.13      5.91 o
  -6  -2   9       31.87       36.23     10.33 o
  -5  -2   9        2.15        0.45      4.10 o
  -4  -2   9       44.80       40.51      7.09 o
  -3  -2   9       48.07       29.67      5.41 o
  -2  -2   9      241.31      247.29     16.10 o
  -1  -2   9      126.59      120.34     10.89 o
   0  -2   9      136.69      151.52      8.51 o
   1  -2   9      543.61      552.23     19.11 o
   2  -2   9     1315.02     1374.45     42.72 o
   3  -2   9       13.44       13.33      2.09 o
   4  -2   9      553.58      571.78     24.48 o
   5  -2   9      202.06      214.84     11.03 o
   6  -2   9       34.38       22.46      5.28 o
  -6  -1   9       59.92       48.76      9.47 o
  -5  -1   9        2.44       -3.15      4.76 o
  -4  -1   9      201.38      216.60     17.28 o
  -3  -1   9       28.44       22.19      4.82 o
  -2  -1   9        3.29        2.74      2.94 o
  -1  -1   9       55.74       44.84      5.43 o
   0  -1   9       62.25       50.02      6.39 o
   1  -1   9      334.19      356.67     18.75 o
   2  -1   9        0.74        2.19      1.91 o
   3  -1   9      734.36      756.90     19.50 o
   4  -1   9      562.08      584.07     26.90 o
   5  -1   9       83.87       74.62      6.25 o
   6  -1   9      206.99      182.21     14.22 o
   7  -1   9       35.49       26.50      7.43 o
  -6   0   9       28.94       29.19      8.79 o
  -5   0   9       12.84       18.14      7.43 o
  -4   0   9      120.26      140.97     10.01 o
  -3   0   9       90.94       85.37      8.63 o
  -2   0   9      326.83      343.17     23.98 o
  -1   0   9       64.46       50.66      4.94 o
   0   0   9        4.91        7.02      3.19 o
   1   0   9        4.81        1.79      2.69 o
   2   0   9       34.55       39.07      3.22 o
   3   0   9      539.06      565.35     21.19 o
   4   0   9        5.31        2.74      2.94 o
   5   0   9      655.34      669.18     28.04 o
   6   0   9      263.98      273.01     17.91 o
   7   0   9      104.15      102.27     10.96 o
  -6   1   9       48.35       49.19      9.49 o
  -5   1   9       73.70       76.18      8.67 o
  -4   1   9       56.76       51.52      7.77 o
  -3   1   9      166.11      175.37     12.36 o
  -2   1   9      347.91      358.39     22.22 o
  -1   1   9      657.98      616.52     34.38 o
   0   1   9      614.96      621.01     35.26 o
   1   1   9      151.79      156.01      9.78 o
   2   1   9       49.51       50.88      5.57 o
   3   1   9        4.03        5.88      1.58 o
   4   1   9       22.31       25.57      3.35 o
   5   1   9      324.39      329.36     15.29 o
   6   1   9       67.38       64.59      5.32 o
   7   1   9      308.96      289.16     21.49 o
  -6   2   9       13.33        0.45     13.68 o
  -5   2   9      394.24      387.44     29.62 o
  -4   2   9       45.43       37.89     16.49 o
  -3   2   9      123.37      127.38      9.51 o
  -2   2   9       39.73       36.23      6.52 o
  -1   2   9      259.12      266.11     15.22 o
   0   2   9      390.74      358.95     19.95 o
   1   2   9      848.37      805.50     32.45 o
   2   2   9      435.66      416.38     23.35 o
   3   2   9       19.48       16.26      4.98 o
   4   2   9       48.42       49.82      5.73 o
   5   2   9       65.18       54.15      9.53 o
   6   2   9       27.28       25.86      8.58 o
   7   2   9      203.31      197.56     23.26 o
  -6   3   9      206.01      237.46     21.33 o
  -5   3   9      132.54      147.11     14.97 o
  -4   3   9      107.78      113.84     12.52 o
  -3   3   9      986.61     1012.98     50.77 o
  -2   3   9       16.44       13.16      7.54 o
  -1   3   9      390.97      382.71     21.78 o
   0   3   9       24.23       21.06      4.98 o
   1   3   9      658.01      645.24     32.11 o
   2   3   9      384.13      353.84     17.55 o
   3   3   9     1179.16     1153.56     55.21 o
   4   3   9      317.28      320.68     19.41 o
   5   3   9       25.34       16.76      5.41 o
   6   3   9       79.62       76.45      9.47 o
   7   3   9       17.36       18.39      6.32 o
  -6   4   9        4.63       -0.45      7.97 o
  -5   4   9       95.61      103.17     12.23 o
  -4   4   9      509.25      539.85     43.37 o
  -3   4   9       98.79       85.94      8.65 o
  -2   4   9      351.12      373.36     19.77 o
  -1   4   9      913.99      891.40     46.72 o
   0   4   9        1.45        5.66      3.15 o
   1   4   9      204.08      207.84     11.71 o
   2   4   9        4.79        1.13      3.85 o
   3   4   9      349.76      353.27     15.83 o
   4   4   9      177.39      173.37     13.47 o
   5   4   9      551.05      544.06     37.91 o
   6   4   9      117.44      104.71      9.56 o
   7   4   9        0.41       -6.39      6.39 o
  -6   5   9        1.05       -6.97      6.97 o
  -5   5   9       88.07       82.34     12.02 o
  -4   5   9       10.04       14.95      4.78 o
  -3   5   9      255.51      259.74     18.43 o
  -2   5   9     1021.32     1072.27     57.16 o
  -1   5   9      108.54      100.46      9.06 o
   0   5   9      831.42      842.64     44.57 o
   1   5   9      793.73      797.82     34.01 o
   2   5   9       19.91       25.57      2.74 o
   3   5   9      184.42      184.65      9.40 o
   4   5   9        2.86        5.43      3.37 o
   5   5   9      312.85      332.64     23.05 o
   6   5   9       28.73       21.33      6.11 o
   7   5   9      329.80      335.40     28.10 o
  -5   6   9       39.25       36.05      8.67 o
  -4   6   9       13.66        0.45      4.78 o
  -3   6   9      214.87      251.09     17.64 o
  -2   6   9        0.44        6.09      5.64 o
  -1   6   9      673.14      733.72     46.47 o
   0   6   9      914.40      894.97     49.53 o
   1   6   9        1.33        3.37      3.37 o
   2   6   9      682.24      718.32     31.45 o
   3   6   9      159.59      148.58      7.34 o
   4   6   9        7.25       11.57      4.10 o
   5   6   9       17.59       17.37      5.89 o
   6   6   9        3.25       10.87      6.54 o
   7   6   9       88.56       89.31     13.09 o
  -5   7   9      109.23      102.88     13.75 o
  -4   7   9        7.00       15.90     33.97 o
  -3   7   9       30.19       35.33      6.09 o
  -2   7   9       13.45        8.61      4.51 o
  -1   7   9      244.67      250.14     18.09 o
   0   7   9        0.94        5.87      4.53 o
   1   7   9      759.86      817.50     32.70 o
   2   7   9      710.60      731.27     33.38 o
   3   7   9        8.16        4.08      2.24 o
   4   7   9      501.55      523.41     26.64 o
   5   7   9       18.42       19.43      3.74 o
   6   7   9       13.62       19.90      6.90 o
   7   7   9        4.77        1.63      7.45 o
  -4   8   9      153.50      148.94     20.56 o
  -3   8   9      128.45      118.05     12.09 o
  -2   8   9       38.43       31.68      6.27 o
  -1   8   9       20.13       18.77      3.65 o
   0   8   9       51.55       47.28      5.19 o
   1   8   9      208.86      238.84     11.16 o
   2   8   9       24.17       27.42      3.62 o
   3   8   9      632.40      715.82     30.73 o
   4   8   9      171.81      179.75     10.25 o
   5   8   9       47.67       51.95      6.40 o
   6   8   9      126.14      132.69     11.41 o
  -3   9   9       60.64       53.92      8.40 o
  -2   9   9      157.19      165.92     12.02 o
  -1   9   9      112.63       97.44      8.61 o
   0   9   9        9.34        9.99      3.42 o
   1   9   9       10.67       11.98      3.44 o
   2   9   9       14.81       15.38      4.28 o
   3   9   9      105.55      109.19      8.15 o
   4   9   9       16.12       14.68      5.15 o
   5   9   9      310.32      273.19     23.50 o
   6   9   9       46.69       37.44      6.21 o
  -2  10   9       78.37       70.77     11.89 o
  -1  10   9      108.71      122.33     12.98 o
   0  10   9      175.13      178.97     18.12 o
   1  10   9       39.24       46.47      8.63 o
   2  10   9       10.24        3.86      6.32 o
   3  10   9        0.50       -3.13      3.74 o
   4  10   9       29.42       18.14      9.49 o
   5  10   9       21.48       26.50     11.78 o
   0  11   9       17.07        1.34      5.62 o
   1  11   9       90.46       84.54      9.40 o
   2  11   9       79.48       65.53      8.31 o
   3  11   9       13.59        4.14      5.66 o
  -3  -6  10       13.62       19.97      8.88 o
  -2  -6  10      101.49      127.38     13.93 o
  -1  -6  10      149.72      164.77     17.78 o
   0  -6  10        4.29        2.89      4.31 o
   1  -6  10       43.94       51.28      7.09 o
   2  -6  10       53.80       62.26      7.55 o
  -4  -5  10       19.50        4.68      4.12 o
  -3  -5  10       89.61       88.31      8.86 o
  -2  -5  10      177.41      153.62     11.05 o
  -1  -5  10        0.18        4.20      4.54 o
   0  -5  10      228.23      242.15     12.39 o
   1  -5  10       90.31       95.04      6.42 o
   2  -5  10        1.61       -0.49      3.38 o
   3  -5  10       31.71       37.32     13.61 o
   4  -5  10       73.72       71.79     12.50 o
  -5  -4  10      104.84      116.10     15.24 o
  -4  -4  10       32.65       27.42      7.72 o
  -3  -4  10      138.22      140.27     13.90 o
  -2  -4  10        7.45        9.54      3.81 o
  -1  -4  10      229.84      237.46     14.68 o
   0  -4  10      260.00      278.96     12.68 o
   1  -4  10        4.23        2.76      2.34 o
   2  -4  10      373.27      385.65     18.07 o
   3  -4  10       76.90       87.32      7.59 o
   4  -4  10        1.38       -2.26      4.30 o
   5  -4  10       61.98       46.88      8.45 o
  -5  -3  10       94.55       92.76     12.75 o
  -4  -3  10       34.72       26.50      7.90 o
  -3  -3  10      245.44      247.29     24.62 o
  -2  -3  10        0.10       -2.74      4.08 o
  -1  -3  10      335.71      368.13     27.72 o
   0  -3  10       28.27       27.53      3.79 o
   1  -3  10      557.66      555.02     24.49 o
   2  -3  10      159.33      154.15      7.99 o
   3  -3  10       75.53       79.37      7.25 o
   4  -3  10      292.46      309.99     20.68 o
   5  -3  10        5.37       -4.30      5.68 o
  -5  -2  10      253.02      269.05     30.12 o
  -4  -2  10      172.74      203.95     18.91 o
  -3  -2  10      192.97      229.17     18.68 o
  -2  -2  10      119.83      110.01     10.42 o
  -1  -2  10      285.31      320.68     20.47 o
   0  -2  10       21.30       20.65      4.91 o
   1  -2  10      320.32      338.30     21.89 o
   2  -2  10       95.09      103.94      9.84 o
   3  -2  10      565.92      579.73     23.91 o
   4  -2  10      112.15      103.78      8.58 o
   5  -2  10      107.06       91.31      8.06 o
   6  -2  10      215.11      213.95     14.54 o
  -6  -1  10       20.83        9.24      8.61 o
  -5  -1  10      540.66      612.04     38.72 o
  -4  -1  10       31.38       32.88      6.05 o
  -3  -1  10      432.55      462.42     41.42 o
  -2  -1  10      592.99      648.32     43.68 o
  -1  -1  10      252.53      225.55     17.62 o
   0  -1  10      420.15      434.39     30.12 o
   1  -1  10      226.32      223.74     15.76 o
   2  -1  10      232.29      233.24      9.39 o
   3  -1  10      203.65      200.96     10.67 o
   4  -1  10      304.30      319.60     14.54 o
   5  -1  10      470.56      505.45     24.37 o
   6  -1  10       11.62       11.78      5.89 o
  -6   0  10        2.53       -0.23      7.34 o
  -5   0  10      117.32       89.59     14.81 o
  -4   0  10      124.43      101.36     10.30 o
  -3   0  10      814.89      902.20     61.48 o
  -2   0  10       12.53       14.49      4.82 o
  -1   0  10      520.73      566.05     31.50 o
   0   0  10      687.19      751.76     45.38 o
   1   0  10      165.24      162.46     11.50 o
   2   0  10      322.07      335.26     13.24 o
   3   0  10       64.94       64.34      7.00 o
   4   0  10      213.68      215.27     11.05 o
   5   0  10       50.47       51.31      6.05 o
   6   0  10      207.32      199.24     15.29 o
   7   0  10      253.87      211.76     20.58 o
  -6   1  10        9.53        7.93      7.45 o
  -5   1  10       48.94       55.93      9.67 o
  -4   1  10       17.34       10.37      5.62 o
  -3   1  10      211.01      206.53     13.84 o
  -2   1  10      228.61      208.70     15.65 o
  -1   1  10      967.33     1012.98     61.30 o
   0   1  10       27.65       28.69      4.51 o
   1   1  10      607.15      621.01     32.25 o
   2   1  10      813.57      866.40     51.38 o
   3   1  10       11.93        8.36      3.83 o
   4   1  10      299.16      307.35     21.11 o
   5   1  10        0.37        4.08      6.54 o
   6   1  10      255.67      255.89     17.82 o
   7   1  10        1.52       -4.28      4.28 o
  -6   2  10      132.81      139.20     20.25 o
  -5   2  10       30.95       36.23     11.23 o
  -4   2  10       31.31       32.88      5.87 o
  -3   2  10       23.65       25.41      6.36 o
  -2   2  10       10.79       12.73      4.08 o
  -1   2  10      101.30       83.72      7.70 o
   0   2  10      512.19      506.81     29.14 o
   1   2  10      543.20      539.85     32.86 o
   2   2  10        2.81       -0.45      3.19 o
   3   2  10      379.74      358.39     21.08 o
   4   2  10      315.40      313.71     23.98 o
   5   2  10        4.35       -2.74      4.08 o
   6   2  10       74.88       53.72      8.38 o
   7   2  10       14.81       13.36      8.58 o
  -6   3  10       25.06       15.90     10.44 o
  -5   3  10       75.86       61.23      9.65 o
  -4   3  10      223.72      252.04     22.46 o
  -3   3  10       27.59       30.50      6.97 o
  -2   3  10       34.98       58.20      8.04 o
  -1   3  10       36.77       29.67      4.91 o
   0   3  10       12.57        9.24      3.37 o
   1   3  10       77.39       78.29      7.20 o
   2   3  10      497.29      551.80     29.69 o
   3   3  10      386.06      364.68     20.70 o
   4   3  10       10.01        2.74      3.65 o
   5   3  10      358.94      366.40     19.02 o
   6   3  10      115.46       91.90     10.96 o
   7   3  10       57.79       45.65     11.39 o
  -5   4  10      106.43      108.13     13.45 o
  -4   4  10       13.10        9.24      5.87 o
  -3   4  10      394.17      412.10     32.38 o
  -2   4  10      236.73      239.77     15.85 o
  -1   4  10       11.16       17.89      4.71 o
   0   4  10       37.98       49.59      5.30 o
   1   4  10        1.00       -1.34      3.15 o
   2   4  10        3.85        9.69      4.96 o
   3   4  10        0.66        0.00      2.26 o
   4   4  10      480.55      448.95     27.42 o
   5   4  10       99.45       84.81      8.88 o
   6   4  10       47.42       44.63     14.09 o
   7   4  10      151.90      131.48     18.64 o
  -5   5  10       38.11       47.08     11.14 o
  -4   5  10       42.71       45.04      8.08 o
  -3   5  10      122.36      130.12     12.36 o
  -2   5  10        0.02       -2.74      3.90 o
  -1   5  10      674.63      742.71     33.63 o
   0   5  10      148.47      152.27     11.89 o
   1   5  10       28.55       43.43      6.75 o
   2   5  10       31.34       48.96      3.78 o
   3   5  10        0.48        1.79      2.26 o
   4   5  10       25.43       31.84      8.15 o
   5   5  10        0.38        2.49      7.47 o
   6   5  10      297.49      267.08     27.06 o
   7   5  10       65.54       55.03      9.38 o
  -5   6  10       46.01       39.38     11.32 o
  -4   6  10        4.27        5.43      5.41 o
  -3   6  10       47.95       42.85      7.68 o
  -2   6  10      214.37      262.67     19.52 o
  -1   6  10      182.13      160.56     14.88 o
   0   6  10       80.09       90.45     10.01 o
   1   6  10     1066.04     1075.21     68.10 o
   2   6  10       18.38       29.19      4.23 o
   3   6  10      132.36      143.84      6.86 o
   4   6  10       12.78       14.72      4.73 o
   5   6  10       16.37       23.05      6.79 o
   6   6  10       33.30       36.41      8.18 o
   7   6  10       16.98        7.02      6.77 o
  -4   7  10       51.49       47.92     11.05 o
  -3   7  10       25.63       26.79      7.95 o
  -2   7  10        3.35        2.26      5.43 o
  -1   7  10        2.09        4.76      3.87 o
   0   7  10      339.48      350.44     28.74 o
   1   7  10       66.94       67.76      5.71 o
   2   7  10      162.99      160.92     10.30 o
   3   7  10      691.40      704.66     48.73 o
   4   7  10        0.69        0.91      4.73 o
   5   7  10       66.47       58.20      8.27 o
   6   7  10       14.57       13.59      6.54 o
  -3   8  10       27.20       24.50      7.29 o
  -2   8  10       74.47       80.44      9.99 o
  -1   8  10        5.37        8.18      4.73 o
   0   8  10       25.00       26.02      4.91 o
   1   8  10       14.54       14.72      3.80 o
   2   8  10      496.05      521.14     27.49 o
   3   8  10       19.03       17.01      3.85 o
   4   8  10      271.72      288.14     24.00 o
   5   8  10      362.74      352.14     34.44 o
   6   8  10       11.18        6.09      7.43 o
  -2   9  10        4.19        3.60      4.28 o
  -1   9  10       46.84       40.13      6.09 o
   0   9  10       29.44       20.11      4.05 o
   1   9  10        7.74        4.51      3.37 o
   2   9  10        9.60        6.77      3.60 o
   3   9  10       90.98       80.98      8.13 o
   4   9  10      268.19      271.37     26.62 o
   5   9  10        0.87       -1.59      7.10 o
  -1  10  10      192.74      211.76     20.15 o
   0  10  10       11.37       14.95      8.38 o
   1  10  10       60.76       47.92      8.33 o
   2  10  10       32.87       38.25     14.52 o
   3  10  10       44.12       45.04      9.08 o
   4  10  10       17.04       26.95     13.13 o
  -2  -5  11        1.87       -2.74      5.23 o
  -1  -5  11      307.60      302.09     32.95 o
   0  -5  11       21.61        9.06     12.23 o
   1  -5  11        2.97       10.00     12.70 o
   2  -5  11        6.22       13.16     12.23 o
  -3  -4  11        6.66        4.75      6.79 o
  -2  -4  11      117.77      126.43     13.25 o
  -1  -4  11       48.47       37.32      6.28 o
   0  -4  11       15.06       11.50      9.86 o
   1  -4  11      395.76      392.23     21.03 o
   2  -4  11        2.02        3.15      4.76 o
   3  -4  11        1.97        4.51      4.53 o
   4  -4  11        4.42        4.51      5.43 o
  -4  -3  11      209.17      210.01     23.12 o
  -3  -3  11       13.15       15.90      8.15 o
  -2  -3  11      143.50      151.16     19.61 o
  -1  -3  11        5.36       11.66      4.03 o
   0  -3  11      241.91      243.79     16.24 o
   1  -3  11      104.80      116.58      9.18 o
   2  -3  11       68.17       68.25      6.45 o
   3  -3  11      535.38      573.23     38.18 o
   4  -3  11        6.82        2.26      4.76 o
  -4  -2  11       52.90       33.74      9.44 o
  -3  -2  11       96.87       82.61     12.32 o
  -2  -2  11      301.51      325.01     28.76 o
  -1  -2  11        8.63        9.51      7.90 o
   0  -2  11      169.35      195.05     12.43 o
   1  -2  11        5.57        5.66      3.82 o
   2  -2  11      231.41      249.23     13.46 o
   3  -2  11       79.11      101.66      8.49 o
   4  -2  11       90.49       81.80     11.44 o
   5  -2  11      344.27      347.07     28.04 o
  -5  -1  11       35.12       29.51     15.20 o
  -4  -1  11       31.43       33.04     11.25 o
  -3  -1  11      278.82      291.72     28.78 o
  -2  -1  11       29.48       30.16      5.96 o
  -1  -1  11      290.09      323.92     26.00 o
   0  -1  11      426.70      421.93     29.05 o
   1  -1  11       77.42       80.15      6.22 o
   2  -1  11      217.69      247.42     43.00 o
   3  -1  11       11.22        5.43      3.87 o
   4  -1  11      248.44      256.37     13.97 o
   5  -1  11       90.12       83.15      8.51 o
   6  -1  11      141.45      124.01     19.77 o
  -5   0  11       12.39       -0.45      7.52 o
  -4   0  11       91.71       84.26     10.51 o
  -3   0  11        5.38       -3.60      5.19 o
  -2   0  11      220.55      219.71     19.63 o
  -1   0  11      488.75      523.20     37.18 o
   0   0  11       28.93       20.65      4.78 o
   1   0  11      562.43      558.89     33.45 o
   2   0  11      192.87      204.94      9.43 o
   3   0  11      197.08      181.80     18.25 o
   4   0  11       69.02       70.25      6.82 o
   5   0  11       21.84       14.49      4.94 o
   6   0  11      104.75      102.56     13.72 o
  -5   1  11        0.63       -6.77      6.77 o
  -4   1  11       54.23       62.18     10.92 o
  -3   1  11        0.11        1.79      5.64 o
  -2   1  11      110.62      128.74     10.24 o
  -1   1  11        2.98       -2.74      3.90 o
   0   1  11      418.51      426.89     27.36 o
   1   1  11      589.83      628.55     27.92 o
   2   1  11      113.63       99.55      8.72 o
   3   1  11      605.58      648.32     46.74 o
   4   1  11      110.50      122.67     11.66 o
   5   1  11      192.11      185.06     17.19 o
   6   1  11       38.07       30.16      8.76 o
  -5   2  11      152.34      142.06     16.85 o
  -4   2  11       14.42       14.04      5.64 o
  -3   2  11       17.27       36.96      8.42 o
  -2   2  11       98.44      104.10     11.05 o
  -1   2  11       44.10       45.04      8.88 o
   0   2  11      239.95      222.85     19.32 o
   1   2  11       53.82       46.06      7.56 o
   2   2  11      799.43      823.53     52.70 o
   3   2  11      365.82      378.02     29.85 o
   4   2  11      293.87      315.86     19.79 o
   5   2  11      348.65      326.64     25.57 o
   6   2  11        5.82       -4.96      6.57 o
  -5   3  11       40.83       36.41      9.81 o
  -4   3  11      187.75      176.57     17.60 o
  -3   3  11      231.11      232.84     19.75 o
  -2   3  11       16.85       14.72      5.19 o
  -1   3  11       33.09       40.90      6.54 o
   0   3  11       57.30       45.45      7.70 o
   1   3  11       46.84       53.26      6.36 o
   2   3  11      172.50      167.87     10.15 o
   3   3  11       48.99       41.87     18.30 o
   4   3  11      582.01      533.57     29.89 o
   5   3  11      185.49      171.40     14.58 o
   6   3  11      163.87      137.78     17.30 o
  -5   4  11        1.18       -5.43      7.52 o
  -4   4  11      287.23      292.76     30.89 o
  -3   4  11       83.38       66.76      8.85 o
  -2   4  11      323.08      285.58     23.91 o
  -1   4  11      380.91      430.63     26.86 o
   0   4  11       42.13       40.72      6.73 o
   1   4  11      114.68      124.69     10.42 o
   2   4  11       49.73       51.31      7.34 o
   3   4  11       91.71       92.46      8.40 o
   4   4  11      144.21      137.07     11.62 o
   5   4  11       84.87       74.87      9.65 o
   6   4  11      357.34      304.20     25.20 o
  -4   5  11       33.35       46.88     15.04 o
  -3   5  11       34.05       27.11      6.75 o
  -2   5  11      472.66      472.18     43.16 o
  -1   5  11       28.02       30.16      6.27 o
   0   5  11      391.27      349.33     26.43 o
   1   5  11      219.77      266.11     16.69 o
   2   5  11       34.42       37.89      5.37 o
   3   5  11       60.87       58.90      8.31 o
   4   5  11        8.31        8.61      5.48 o
   5   5  11       30.17       18.52      6.09 o
   6   5  11       48.60       47.92     11.46 o
  -4   6  11       93.20       95.97     15.04 o
  -3   6  11       35.54       46.67      9.26 o
  -2   6  11       54.43       58.20     10.10 o
  -1   6  11       69.01       61.71      7.81 o
   0   6  11      522.42      526.64     41.44 o
   1   6  11       15.46       26.79      8.11 o
   2   6  11      334.87      342.04     15.58 o
   3   6  11      175.56      200.53     13.63 o
   4   6  11        9.65       -0.23      7.11 o
   5   6  11       76.50       60.31      9.35 o
   6   6  11        0.09       -3.60      6.34 o
  -3   7  11      155.70      168.26     26.95 o
  -2   7  11       73.73       63.36      9.83 o
  -1   7  11      137.07      140.97     15.38 o
   0   7  11       22.74       24.96      6.77 o
   1   7  11      211.24      233.77     11.96 o
   2   7  11      299.42      299.49     20.31 o
   3   7  11        9.84       12.93      4.98 o
   4   7  11      188.23      190.02     16.60 o
   5   7  11       35.21       27.11      8.31 o
   6   7  11        0.82       11.37     10.24 o
  -1   8  11      282.37      322.29     26.47 o
   0   8  11       44.02       41.67      5.43 o
   1   8  11      156.60      186.28     13.97 o
   2   8  11        8.14       11.37      5.16 o
   3   8  11      213.69      213.95     20.70 o
   4   8  11      145.19      137.07     14.81 o
   5   8  11       19.97       16.51      7.95 o
  -1   9  11      207.01      172.20     15.01 o
   0   9  11       19.26       21.06      4.98 o
   1   9  11      362.62      376.84     30.96 o
   2   9  11        0.36        1.61      4.76 o
   3   9  11      157.00      148.58     17.98 o
   4   9  11        6.47       16.51      8.81 o
   1  10  11      159.69      167.49     17.53 o
   2  10  11       25.60       31.00      7.04 o
  -1  -4  12        0.20       -0.90      4.52 o
   0  -4  12      201.32      212.48     37.82 o
   1  -4  12       14.49       17.26     10.01 o
   2  -4  12      333.34      328.27     20.18 o
  -3  -3  12       83.41       78.04     10.89 o
  -2  -3  12       69.76       52.83     10.71 o
  -1  -3  12       17.63        8.99      4.40 o
   0  -3  12        9.75       10.98      7.79 o
   1  -3  12        0.55        3.46      3.99 o
   2  -3  12      208.38      184.24     20.02 o
   3  -3  12       17.63       11.98      5.41 o
  -3  -2  12      259.02      250.14     32.36 o
  -2  -2  12        2.83       14.95      5.93 o
  -1  -2  12      157.98      148.94     19.09 o
   0  -2  12       39.40       43.16      5.39 o
   1  -2  12       17.12       21.38      5.40 o
   2  -2  12        5.82        3.15      7.90 o
   3  -2  12       22.10        6.54      9.01 o
   4  -2  12      122.96      119.02     11.82 o
  -4  -1  12      136.03      119.68     20.74 o
  -3  -1  12        4.66        4.76      6.57 o
  -2  -1  12      280.66      296.88     28.53 o
  -1  -1  12      300.25      317.47     30.57 o
   0  -1  12       15.83       50.88      8.58 o
   1  -1  12      115.14      109.04      9.65 o
   2  -1  12       27.52       28.37      6.73 o
   3  -1  12       30.92       34.63      8.33 o
   4  -1  12       10.31        6.54      8.15 o
   5  -1  12       37.02       26.79      8.88 o
  -4   0  12       41.87       33.74     13.99 o
  -3   0  12       22.20        6.32      7.04 o
  -2   0  12      308.74      326.10     30.98 o
  -1   0  12       38.55       33.56      6.64 o
   0   0  12      526.62      519.08     36.35 o
   1   0  12      245.22      248.72     18.98 o
   2   0  12       88.77       82.88     10.42 o
   3   0  12       79.03       60.31      8.42 o
   4   0  12        0.43       12.73      6.34 o
   5   0  12        6.15       -4.30     12.00 o
  -4   1  12       30.18       33.92     11.39 o
  -3   1  12       43.12       50.45     12.41 o
  -2   1  12       30.33       33.56      6.27 o
  -1   1  12       82.29       72.81      9.24 o
   0   1  12      221.07      218.37     17.80 o
   1   1  12      143.91      133.56     12.18 o
   2   1  12      399.23      416.38     29.48 o
   3   1  12       75.65       52.40      8.72 o
   4   1  12       73.86       63.86     11.07 o
   5   1  12       20.29       12.50      7.25 o
  -4   2  12       54.34       46.06     11.84 o
  -3   2  12      169.44      162.07     18.39 o
  -2   2  12       45.63       34.63      7.43 o
  -1   2  12       69.68       72.28     10.48 o
   0   2  12       25.84       23.32      5.39 o
   1   2  12      187.57      164.77     15.44 o
   2   2  12      114.41      117.39     12.07 o
   3   2  12      256.09      285.08     16.78 o
   4   2  12      295.99      274.01     25.41 o
   5   2  12        2.82        3.83      6.54 o
  -4   3  12      114.85      116.42     22.74 o
  -3   3  12       14.69        2.74      6.82 o
  -2   3  12      168.50      173.37     17.44 o
  -1   3  12      127.69      118.37     13.43 o
   0   3  12        5.90        4.08      4.55 o
   1   3  12       43.41       30.84      7.52 o
   2   3  12        7.06        2.49      4.76 o
   3   3  12      195.92      166.72     15.94 o
   4   3  12        0.75       -6.09      7.65 o
   5   3  12      225.70      176.16     22.76 o
   6   3  12       72.94       59.83     10.71 o
  -4   4  12        2.61       12.93     26.09 o
  -3   4  12      166.43      125.34     19.20 o
  -2   4  12      108.77      114.16     12.55 o
  -1   4  12        6.74        4.96      4.76 o
   0   4  12      239.11      244.46     22.58 o
   1   4  12      102.26      109.38     11.64 o
   2   4  12        1.07        3.83      4.30 o
   3   4  12       42.82       42.85      6.30 o
   4   4  12       39.76       36.05      8.13 o
   5   4  12      176.91      136.71     14.43 o
   6   4  12       27.31       25.11      9.96 o
  -3   5  12       50.42       36.96      9.87 o
  -2   5  12        6.52       18.14      7.31 o
  -1   5  12      372.22      376.26     40.88 o
   0   5  12      127.39      130.80     15.49 o
   1   5  12       11.31        5.87      4.96 o
   2   5  12      335.00      348.76     30.35 o
   3   5  12       18.01       17.89      5.48 o
   4   5  12       24.21       20.11     13.09 o
   5   5  12        8.26        3.60      9.69 o
  -3   6  12       64.01      102.56     72.24 o
  -2   6  12       24.81       36.60      8.20 o
  -1   6  12       41.92       55.03     13.84 o
   0   6  12       37.03       38.25      9.67 o
   1   6  12      357.84      361.81     29.19 o
   2   6  12      128.75      147.11     12.77 o
   3   6  12       16.30       23.05      9.10 o
   4   6  12      275.13      271.02     26.27 o
   5   6  12       13.52       20.38      8.56 o
  -2   7  12       36.13       29.85      8.56 o
  -1   7  12       86.65       98.06     10.73 o
   0   7  12       88.75      114.16     13.50 o
   1   7  12       71.12       84.26      8.02 o
   2   7  12       53.84       66.53      9.83 o
   3   7  12      369.14      377.43     32.16 o
   4   7  12      119.31      101.36     15.76 o
   5   7  12       44.53       58.90     13.16 o
  -1   8  12       92.47      106.57     13.04 o
   0   8  12       65.88       60.31      7.47 o
   1   8  12       37.76       38.07      6.32 o
   2   8  12      103.73      110.33     14.54 o
   3   8  12       34.52       38.43     10.82 o
   4   8  12       23.92       18.39      8.90 o
   0   9  12      420.76      393.99     35.24 o
   1   9  12       33.14       39.20      6.41 o
   2   9  12      107.93       69.50     12.05 o
  -1  -2  13        6.59        7.93      9.49 o
   0  -2  13        7.26       10.49      4.67 o
   1  -2  13       25.17       14.27     10.46 o
   2  -2  13       32.23       21.76      8.15 o
  -2  -1  13        1.34        3.83      7.88 o
  -1  -1  13      151.57      100.46     15.38 o
   0  -1  13      142.45      130.80     16.87 o
   1  -1  13       17.20       16.51      6.97 o
   2  -1  13       11.86       23.32      9.44 o
   3  -1  13       22.69       21.06     10.35 o
  -3   0  13       22.75       12.73      7.29 o
  -2   0  13       42.37       35.15     14.11 o
  -1   0  13      138.42      123.67     15.74 o
   0   0  13        0.28        4.96      8.11 o
   1   0  13      213.68      189.59     21.97 o
   2   0  13      177.12      151.91     21.15 o
   3   0  13        4.41        3.15      7.70 o
   4   0  13       34.50       30.35     10.60 o
  -3   1  13       56.71       36.60     12.39 o
  -2   1  13       49.44       37.32      9.01 o
  -1   1  13       23.62       14.49      9.28 o
   0   1  13      206.56      210.01     23.12 o
   1   1  13      213.40      199.67     19.14 o
   2   1  13       19.43       26.79      7.02 o
   3   1  13      252.12      248.24     21.33 o
   4   1  13       92.03       60.76     11.50 o
  -3   2  13        7.93        5.66      9.74 o
  -2   2  13      102.70       93.62     15.15 o
  -1   2  13       53.51       40.90      8.85 o
   0   2  13      170.39      179.78     20.58 o
   1   2  13        6.79        2.49      7.47 o
   2   2  13      280.17      247.76     26.07 o
   3   2  13      180.82      159.02     18.59 o
   4   2  13       19.40       14.27     12.27 o
  -3   3  13      236.39      211.76     35.03 o
  -2   3  13      148.41      124.35     14.43 o
  -1   3  13       49.24       47.51      9.33 o
   0   3  13      263.42      263.64     23.94 o
   1   3  13       16.01       10.17      9.31 o
   2   3  13      402.08      397.56     39.61 o
   3   3  13        2.01       -6.77     11.05 o
   4   3  13      353.14      323.38     32.47 o
   5   3  13       97.59       74.87     16.67 o
  -3   4  13       42.43       33.56     12.73 o
  -2   4  13        5.34        8.61      7.68 o
  -1   4  13      339.58      367.56     38.66 o
   0   4  13      119.81      124.01     14.09 o
   1   4  13       73.96       60.31     10.76 o
   2   4  13      247.61      221.50     18.37 o
   3   4  13        0.54        0.23      5.73 o
   4   4  13      326.53      323.38     30.30 o
  -2   5  13       14.44       14.04      6.54 o
  -1   5  13       68.54       79.37     10.19 o
   0   5  13       11.21       13.59      6.32 o
   1   5  13      367.35      369.28     31.23 o
   2   5  13       84.64       67.76      9.92 o
   3   5  13      100.24       82.07     10.92 o
   4   5  13      201.20      187.53     20.61 o
  -2   6  13       21.55       36.41      9.26 o
  -1   6  13        0.10       -4.96      7.04 o
   0   6  13        5.03        4.96      6.57 o
   1   6  13       26.51       35.15      8.56 o
   2   6  13       35.79       33.92      7.88 o
   3   6  13      150.21      117.71     15.67 o
   4   6  13       14.15       12.50      7.97 o
  -1   7  13        4.80       -0.68     11.82 o
   0   7  13        5.99        3.83      7.00 o
   1   7  13        0.10       -6.32     11.28 o
   2   7  13        1.90        4.51      7.65 o
   3   7  13       11.25       13.36      7.70 o
   1   8  13        0.53       11.78     12.91 o
   0   0  14       93.53       68.50     14.45 o
   1   0  14       35.48       33.22      9.71 o
  -1   1  14        2.32       -3.83      6.77 o
   0   1  14       59.69       36.05     11.39 o
   1   1  14       16.52       13.81      8.18 o
   2   1  14      128.15      123.33     17.05 o
  -1   2  14      123.79      142.76     19.43 o
   0   2  14      146.28      160.56     17.17 o
   1   2  14       15.88       30.16     11.07 o
   2   2  14       24.24       17.89      9.04 o
   3   2  14       44.37       28.69      9.67 o
  -1   3  14      257.93      259.74     27.65 o
   0   3  14      187.31      191.67     20.43 o
   1   3  14      185.67      200.10     25.54 o
   2   3  14      109.75      125.68     16.19 o
   3   3  14       30.41       27.90      8.42 o
  -1   4  14        1.03       -7.45      7.45 o
   0   4  14      132.86      131.48     16.58 o
   1   4  14      255.84      256.37     29.39 o
   2   4  14       54.53       70.77     12.66 o
   3   4  14      172.66      156.39     18.43 o
   0   5  14      123.34      113.84     15.08 o
   1   5  14       14.51       23.32      8.88 o
   2   5  14      162.60      170.23     33.76 o
   1   6  14      311.24      319.08     33.33 o
 
